# Supplementary material for: Evidence that the Aso-3 caldera-forming eruption (southwest Japan) marks the termination of Marine Isotope Stage (MIS) 6
Source: Quat Sci Rev. 2026 Apr 1;377:None. doi: 10.1016/j.quascirev.2026.109837 (PMC13328061; doi:10.1016/j.quascirev.2026.109837)
Supplement: Multimedia component 1 [file mmc1.xlsx]

## Sheet: Stratigraphic positions
Distal Samples Overview: Lake Suigetsu
Suigetsu Tephra Label	SG14 Master Core and Position	SG14 Composite Depth (cm) (28. Feb. 2019)	SG14 EFD (cm) (25. Sep. 2018)	OxCal EFD (cm) Position for modelling*	Modelled Age (1σ)
SG14-6662	E-67-02 and F-66-02	6662.4	6479.2	6601.3	132.8 ± 1.6 ka
SG14-7179	F-72 (19.7 cm)	7179.4	6995.5	7116	147.4 ± 4.9 ka
SG14-7503	F-75-03 (26.9 cm)	7503	7319.1	7441.2	156.7 ± 6.4 ka
*Calculated using the depth below the defined marker layer above SG14-6662 in both SG06 and SG14, which is A-41-03 and E-66-04b at the following position.
The SG06 Correlation model used is verison 06/04/2020, and the Event Free Depth (EFD) model version is 13/02/2017.
Defined marker position	A-41-03 and E-66-04b	SG14 Composite Depth (cm) (28. Feb. 2019) = 6556.8	SG14 EFD (cm) (25. Sep. 2018) = 6373.6	n/a	SG06 Composite Depth cm (06.Apr.2020) = 6786.4	SG06 EFD cm (13.Feb.2017) = 6495.7
Distal Samples Overview: U1427A
U1427A	Section 6H-5W (47.58–47.59 m)

## Sheet: Distal Suigetsu Majors
																			Normalised
Probe	Analysis Date	Sample Label	Analysis Label	Number	SG14 Core Position	Na2O	MgO	Al2O3	SiO2	P2O5	Cl	K2O	CaO	TiO2	MnO	FeOt	total		Na2O	MgO	Al2O3	SiO2	P2O5	Cl	K2O	CaO	TiO2	MnO	FeOt	total
Oxford JEOL-8600	11/06/2015	SG14-6662	9730_1	173	F-66-02	4.482	0.8846	15.3547	67.0042	0.227	0.1176	4.334	2.4051	0.7675	0.147	3.1005	98.8242		4.5353	0.8951	15.5374	67.8014	0.2297	0.119	4.3856	2.4337	0.7766	0.1487	3.1374	100
Oxford JEOL-8600	11/06/2015	SG14-6662	9730_2	174	F-66-02	4.2524	0.5048	14.3906	66.351	0.0778	0.1497	4.4884	1.5329	0.5993	0.1271	2.1684	94.6424		4.4931	0.5334	15.2052	70.1071	0.0822	0.1582	4.7425	1.6197	0.6332	0.1343	2.2912	100
Oxford JEOL-8600	11/06/2015	SG14-6662	9730_3	175	F-66-02	4.1966	0.4754	14.6643	66.6443	0.0723	0.1842	4.6725	1.5706	0.5823	0.0756	2.2924	95.4305		4.3975	0.4982	15.3665	69.8354	0.0758	0.193	4.8962	1.6458	0.6102	0.0792	2.4022	100
Oxford JEOL-8600	11/06/2015	SG14-6662	9730_4	176	F-66-02	3.8735	0.4934	14.5549	66.8683	0.1166	0.1758	4.6059	1.7	0.618	0.0825	2.2637	95.3526		4.0623	0.5174	15.2643	70.1274	0.1223	0.1844	4.8304	1.7829	0.6481	0.0865	2.374	100
Oxford JEOL-8600	11/06/2015	SG14-6662	9730_5	177	F-66-02	4.2951	1.7947	15.6837	61.4784	0.5129	0.0967	3.3462	4.3411	0.9004	0.1784	5.5783	98.2059		4.3736	1.8275	15.9702	62.6015	0.5223	0.0985	3.4073	4.4204	0.9168	0.1817	5.6802	100
Oxford JEOL-8600	11/06/2015	SG14-6662	9730_6	178	F-66-02	4.1666	0.4695	14.58	66.5933	0.0957	0.1311	4.5735	1.6393	0.6348	0.1206	2.238	95.2424		4.3747	0.493	15.3083	69.9198	0.1005	0.1376	4.802	1.7212	0.6665	0.1266	2.3498	100
Oxford JEOL-8600	11/06/2015	SG14-6662	9730_7	179	F-66-02	4.0928	0.9752	14.6104	61.7619	0.2758	0.2014	3.7486	2.6591	0.8211	0.1405	3.4521	92.7389		4.4133	1.0516	15.7543	66.5976	0.2974	0.2172	4.0421	2.8673	0.8854	0.1515	3.7224	100
Oxford JEOL-8600	11/06/2015	SG14-6662	9730_8	180	F-66-02	4.1829	0.525	14.2917	67.0643	0.0515	0.119	4.7926	1.391	0.5687	0.1117	1.9894	95.0878		4.399	0.5521	15.03	70.5288	0.0542	0.1251	5.0402	1.4629	0.5981	0.1175	2.0922	100
Oxford JEOL-8600	11/06/2015	SG14-6662	9730_10	182	F-66-02	3.9491	0.3751	14.2405	66.1633	0.0272	0.1831	4.9578	1.4271	0.5185	0.1004	2.1948	94.1369		4.1951	0.3985	15.1274	70.2841	0.0289	0.1945	5.2666	1.516	0.5508	0.1067	2.3315	100
Oxford JEOL-8600	11/06/2015	SG14-6662	9730_11	183	F-66-02	3.7225	0.5252	14.0687	64.0662	0.1301	0.2754	4.3309	1.5399	0.567	0.0571	2.266	91.549		4.0661	0.5737	15.3674	69.9802	0.1421	0.3008	4.7307	1.6821	0.6193	0.0624	2.4752	100
Oxford JEOL-8600	11/06/2015	SG14-6662	9730_12	184	F-66-02	3.9888	0.5741	14.382	66.7604	0.1032	0.131	4.7518	1.5523	0.5825	0.1059	2.4529	95.3849		4.1818	0.6019	15.0779	69.9905	0.1082	0.1373	4.9817	1.6274	0.6107	0.111	2.5716	100
Oxford JEOL-8600	11/06/2015	SG14-6662	9730_14	186	F-66-02	4.0889	1.6064	15.7266	62.1289	0.4264	0.1602	3.4654	3.9154	0.8962	0.1079	5.1076	97.6299		4.1882	1.6454	16.1084	63.6372	0.4368	0.1641	3.5495	4.0105	0.918	0.1105	5.2316	100
Oxford JEOL-8600	11/06/2015	SG14-6662	9730_15	187	F-66-02	4.0301	0.4997	14.3877	66.6034	0.0866	0.1823	4.7322	1.5051	0.5343	0.0146	2.1533	94.7293		4.2543	0.5275	15.1882	70.3092	0.0914	0.1924	4.9955	1.5888	0.564	0.0154	2.2731	100
Oxford JEOL-8600	11/06/2015	SG14-6662	9730_16	188	F-66-02	4.102	0.9868	14.645	63.8019	0.2242	0.1156	3.9384	2.7524	0.8356	0.0418	3.6543	95.098		4.3134	1.0377	15.3999	67.0907	0.2358	0.1216	4.1414	2.8943	0.8787	0.044	3.8427	100
Oxford JEOL-8600	11/06/2015	SG14-6662	9730_17	189	F-66-02	3.8169	2.3618	15.7972	59.3681	0.4381	0.0975	2.9334	5.0101	0.9396	0.1279	6.8111	97.7017		3.9067	2.4174	16.1688	60.7647	0.4484	0.0998	3.0024	5.128	0.9617	0.1309	6.9713	100
Oxford JEOL-8600	11/06/2015	SG14-6662	9730_18	190	F-66-02	4.2914	0.3467	14.5589	67.2951	0.031	0.1524	4.8556	1.4806	0.5268	0.099	2.1729	95.8104		4.4791	0.3619	15.1955	70.2378	0.0324	0.1591	5.0679	1.5453	0.5498	0.1033	2.2679	100
Oxford JEOL-8600	11/06/2015	SG14-6662	9730_19	191	F-66-02	3.8742	0.7352	14.6638	65.7354	0.1404	0.1055	4.5661	2.1817	0.7614	0.1083	2.9489	95.8209		4.0432	0.7673	15.3033	68.6024	0.1465	0.1101	4.7652	2.2769	0.7946	0.113	3.0775	100
Oxford JEOL-8600	11/06/2015	SG14-6662	9730_20	192	F-66-02	4.0971	1.9395	15.8705	60.7616	0.5102	0.1137	3.3153	4.4557	0.9205	0.0838	5.9605	98.0284		4.1795	1.9785	16.1897	61.9837	0.5205	0.116	3.382	4.5453	0.939	0.0855	6.0804	100
Oxford JEOL-8600	11/06/2015	SG14-6662	9730_21	193	F-66-02	4.1957	0.4567	14.1819	67.0117	0.0453	0.1576	4.7284	1.4542	0.4866	0.047	2.0826	94.8477		4.4236	0.4815	14.9523	70.6519	0.0478	0.1662	4.9853	1.5332	0.513	0.0496	2.1957	100
Oxford JEOL-8600	11/06/2015	SG14-6662	9730_22	194	F-66-02	4.396	1.6109	15.6737	62.3569	0.4555	0.1201	3.452	3.9779	0.8431	0.1188	5.2039	98.2088		4.4762	1.6403	15.9596	63.4942	0.4638	0.1223	3.515	4.0505	0.8585	0.121	5.2988	100
Oxford JEOL-8600	11/06/2015	SG14-6662	9730_23	195	F-66-02	3.9408	1.8638	15.8993	60.8489	0.6059	0.128	3.3554	4.4126	0.8562	0.1048	5.8787	97.8944		4.0256	1.9039	16.2413	62.1577	0.6189	0.1308	3.4276	4.5075	0.8746	0.1071	6.0051	100
Oxford JEOL-8600	11/06/2015	SG14-6662	9730_24	196	F-66-02	4.0237	0.5173	14.3569	66.5872	0.1402	0.122	4.5571	1.6521	0.5461	0.0507	2.4748	95.0281		4.2342	0.5444	15.1081	70.0711	0.1475	0.1284	4.7955	1.7385	0.5747	0.0534	2.6043	100
Oxford JEOL-8600	11/06/2015	SG14-6662	9730_25	197	F-66-02	3.6788	1.7738	15.2363	57.2316	0.598	0.1442	2.9918	4.1952	0.8408	0.1909	4.6862	91.5676		4.0176	1.9371	16.6394	62.502	0.6531	0.1575	3.2673	4.5815	0.9182	0.2085	5.1177	100
Oxford JEOL-8600	11/06/2015	SG14-6662	9730_27	199	F-66-02	3.756	2.3814	16.0089	59.8436	0.4764	0.0814	3.112	5.0371	0.9881	0.1574	7.1559	98.9982		3.794	2.4055	16.1709	60.4492	0.4812	0.0822	3.1435	5.0881	0.9981	0.159	7.2283	100
Oxford JEOL-8600	11/06/2015	SG14-6662	9730_28	200	F-66-02	4.0795	0.5135	14.196	65.8007	0.0998	0.1588	4.5367	1.6039	0.5838	0.0483	2.2396	93.8606		4.3463	0.5471	15.1246	70.1047	0.1063	0.1692	4.8334	1.7088	0.622	0.0515	2.3861	100
Oxford JEOL-8600	11/06/2015	SG14-6662	9730_29	201	F-66-02	4.2247	1.815	15.3304	59.7112	0.5103	0.1448	3.2454	4.1671	0.9696	0.1651	5.6365	95.9201		4.4044	1.8922	15.9825	62.251	0.532	0.151	3.3834	4.3443	1.0108	0.1721	5.8762	100
Oxford JEOL-8600	11/06/2015	SG14-6662	9730_30	202	F-66-02	3.9458	1.3125	15.1191	63.2874	0.3282	0.1477	3.9581	3.2664	0.9019	0.1797	4.2357	96.6825		4.0812	1.3575	15.6379	65.459	0.3395	0.1528	4.0939	3.3785	0.9328	0.1859	4.381	100
Oxford JEOL-8600	14/09/2015	SG14-7179	9745_1	239	F-72-18cm above 01	4.1573	0.7176	14.8889	66.0903	0.1109	0.1036	4.4622	2.0236	0.6664	0.132	2.7942	96.147		4.3239	0.7464	15.4856	68.7388	0.1153	0.1078	4.641	2.1047	0.6931	0.1373	2.9062	100
Oxford JEOL-8600	14/09/2015	SG14-7179	9745_2	240	F-72-18cm above 01	4.0735	0.7367	14.4422	65.8692	0.1448	0.0892	4.5386	1.9245	0.7316	0.155	2.5528	95.2581		4.2763	0.7734	15.1611	69.1481	0.152	0.0936	4.7645	2.0203	0.768	0.1627	2.6799	100
Oxford JEOL-8600	14/09/2015	SG14-7179	9745_3	241	F-72-18cm above 01	4.0727	0.5868	14.3663	66.9591	0.1137	0.0918	4.669	1.5063	0.756	0.0467	2.4956	95.664		4.2573	0.6134	15.0175	69.994	0.1189	0.096	4.8806	1.5746	0.7903	0.0488	2.6087	100
Oxford JEOL-8600	14/09/2015	SG14-7179	9745_4	242	F-72-18cm above 01	3.7956	0.7215	13.8587	63.2335	0.1278	0.1761	4.363	1.8244	0.6351	0.1264	2.481	91.3431		4.1553	0.7899	15.1721	69.2264	0.1399	0.1928	4.7765	1.9973	0.6953	0.1384	2.7161	100
Oxford JEOL-8600	14/09/2015	SG14-7179	9745_6	244	F-72-18cm above 01	4.3633	0.7182	14.6917	66.3772	0.1738	0.0891	4.4761	1.92	0.7046	0.0692	2.8419	96.4251		4.5251	0.7448	15.2364	68.8381	0.1802	0.0924	4.642	1.9912	0.7307	0.0718	2.9473	100
Oxford JEOL-8600	14/09/2015	SG14-7179	9745_7	245	F-72-18cm above 01	4.2129	0.733	15.1732	67.5726	0.1339	0.1023	4.5544	1.9787	0.7451	0.0864	2.6601	97.9526		4.301	0.7483	15.4903	68.985	0.1367	0.1044	4.6496	2.0201	0.7607	0.0882	2.7157	100
Oxford JEOL-8600	14/09/2015	SG14-7179	9745_8	246	F-72-18cm above 01	4.0108	0.7187	14.5582	65.4463	0.1075	0.0942	4.4667	1.8909	0.7481	0.0797	2.5146	94.6357		4.2381	0.7594	15.3834	69.156	0.1136	0.0995	4.7199	1.9981	0.7905	0.0842	2.6571	100
Oxford JEOL-8600	14/09/2015	SG14-7179	9745_9	247	F-72-18cm above 01	3.9789	0.722	14.4632	65.3712	0.1626	0.0734	4.5042	1.9487	0.6977	0.0927	3.0541	95.0687		4.1853	0.7595	15.2134	68.7621	0.171	0.0772	4.7378	2.0498	0.7339	0.0975	3.2125	100
Oxford JEOL-8600	14/09/2015	SG14-7179	9745_10	248	F-72-18cm above 01	4.0098	0.686	14.303	64.7245	0.1427	0.1096	4.4743	1.9161	0.6944	0.091	2.7247	93.8761		4.2714	0.7308	15.236	68.9467	0.152	0.1167	4.7662	2.0411	0.7397	0.0969	2.9024	100
Oxford JEOL-8600	14/09/2015	SG14-7179	9745_11	249	F-72-18cm above 01	3.9531	0.6906	14.2254	65.2566	0.1533	0.118	4.3136	1.9408	0.7848	0.0957	2.6629	94.1948		4.1967	0.7332	15.1021	69.2783	0.1627	0.1253	4.5794	2.0604	0.8332	0.1016	2.827	100
Oxford JEOL-8600	14/09/2015	SG14-7179	9745_12	250	F-72-18cm above 01	3.9099	0.7107	14.3669	65.1756	0.1221	0.1111	4.39	1.8537	0.6915	0.103	2.6257	94.0602		4.1568	0.7556	15.2742	69.2914	0.1298	0.1181	4.6672	1.9708	0.7352	0.1095	2.7915	100
Oxford JEOL-8600	14/09/2015	SG14-7179	9745_14	252	F-72-18cm above 01	4.261	0.7046	14.745	66.8936	0.1348	0.0961	4.5559	1.9652	0.7065	0.0723	2.5518	96.6868		4.407	0.7287	15.2503	69.1859	0.1394	0.0994	4.712	2.0325	0.7307	0.0748	2.6392	100
Oxford JEOL-8600	14/09/2015	SG14-7179	9745_15	253	F-72-18cm above 01	4.1122	0.7504	14.6663	66.0695	0.1716	0.0914	4.5744	1.8731	0.7239	0.1679	2.8137	96.0144		4.2829	0.7815	15.2751	68.8121	0.1787	0.0952	4.7643	1.9509	0.7539	0.1749	2.9305	100
Oxford JEOL-8600	14/09/2015	SG14-7179	9745_16	254	F-72-18cm above 01	3.779	0.6267	14.5826	65.1697	0.148	0.1057	4.5494	1.9651	0.7136	0.0623	2.5134	94.2155		4.011	0.6652	15.4779	69.1709	0.1571	0.1122	4.8287	2.0858	0.7574	0.0661	2.6677	100
Oxford JEOL-8600	14/09/2015	SG14-7179	9745_17	255	F-72-18cm above 01	4.2336	0.6914	14.9042	66.4175	0.1157	0.0946	4.5536	1.9288	0.6751	0.1214	2.8016	96.5375		4.3854	0.7162	15.4388	68.7997	0.1198	0.098	4.7169	1.998	0.6993	0.1258	2.9021	100
Oxford JEOL-8600	14/09/2015	SG14-7179	9745_18	256	F-72-18cm above 01	4.1195	0.684	14.1967	63.9631	0.1492	0.155	4.2413	2.0334	0.6743	0.0921	2.539	92.8476		4.4368	0.7367	15.2903	68.8904	0.1607	0.1669	4.568	2.19	0.7262	0.0992	2.7346	100
Oxford JEOL-8600	14/09/2015	SG14-7179	9745_19	257	F-72-18cm above 01	3.7266	0.7505	14.0179	64.0296	0.1716	0.1083	4.4382	1.8724	0.7031	0.1122	2.7787	92.7091		4.0197	0.8095	15.1203	69.0651	0.1851	0.1168	4.7872	2.0197	0.7584	0.121	2.9972	100
Oxford JEOL-8600	14/09/2015	SG14-7179	9745_20	258	F-72-18cm above 01	4.2759	0.7226	14.8141	65.5653	0.0989	0.1126	4.5997	1.9295	0.6163	0.127	2.5568	95.4187		4.4812	0.7573	15.5254	68.7133	0.1036	0.118	4.8205	2.0221	0.6459	0.1331	2.6796	100
Oxford JEOL-8600	14/09/2015	SG14-7179	9745_21	259	F-72-18cm above 01	4.0589	0.6179	14.1337	66.2622	0.1009	0.0984	4.8672	1.5514	0.6213	0.0921	2.3549	94.7589		4.2834	0.6521	14.9154	69.9272	0.1065	0.1038	5.1364	1.6372	0.6557	0.0972	2.4851	100
Oxford JEOL-8600	14/09/2015	SG14-7179	9745_25	263	F-72-18cm above 01	4.1261	0.6915	14.741	65.8637	0.1741	0.1005	4.5336	1.9652	0.7073	0.0701	2.7048	95.6779		4.3125	0.7227	15.4069	68.839	0.182	0.105	4.7384	2.054	0.7393	0.0733	2.827	100
Oxford JEOL-8600	14/09/2015	SG14-7179	9745_26	264	F-72-18cm above 01	4.1742	0.6922	14.4162	64.4195	0.1963	0.0967	4.7074	1.9836	0.6543	0.1397	2.3259	93.806		4.4498	0.7379	15.3681	68.6731	0.2093	0.1031	5.0182	2.1146	0.6975	0.1489	2.4795	100
Oxford JEOL-8600	14/09/2015	SG14-7179	9745_27	265	F-72-18cm above 01	4.2582	0.6733	14.6494	65.8322	0.1342	0.0875	4.6201	1.9258	0.657	0.0587	2.695	95.5914		4.4546	0.7044	15.325	68.8683	0.1404	0.0915	4.8332	2.0146	0.6873	0.0614	2.8193	100
Oxford JEOL-8600	04/01/2018	SG14-7503	11800_1	70	F-75-03	4.2642	2.1808	15.3708	59.2797	0.4872	0.0757	3.5474	4.5442	1.1848	0.133	6.6771	97.7449		4.3626	2.2311	15.7254	60.6474	0.4984	0.0774	3.6292	4.649	1.2121	0.1361	6.8311	100
Oxford JEOL-8600	04/01/2018	SG14-7503	11800_2	71	F-75-03	3.9615	2.156	15.3955	59.44	0.5268	0.0726	3.5022	4.6284	1.1442	0.1503	6.84	97.8175		4.0499	2.2041	15.739	60.7662	0.5386	0.0742	3.5803	4.7317	1.1697	0.1537	6.9926	100
Oxford JEOL-8600	04/01/2018	SG14-7503	11800_6	75	F-75-03	4.2593	0.7241	14.6191	64.7034	0.1321	0.1039	4.8626	2.1271	0.7094	0.1409	3.8805	96.2624		4.4247	0.7522	15.1867	67.2157	0.1372	0.1079	5.0514	2.2097	0.7369	0.1464	4.0312	100
Oxford JEOL-8600	04/01/2018	SG14-7503	11800_7	76	F-75-03	3.9536	2.3611	14.9067	57.6719	0.5208	0.0714	3.439	4.8539	1.1554	0.0768	6.596	95.6066		4.1353	2.4696	15.5917	60.3221	0.5447	0.0747	3.597	5.077	1.2085	0.0803	6.8991	100
Oxford JEOL-8600	04/01/2018	SG14-7503	11800_8	77	F-75-03	3.2835	2.2074	15.4889	59.523	0.49	0.0748	3.476	4.7856	1.1902	0.1741	6.9511	97.6446		3.3627	2.2606	15.8625	60.9588	0.5018	0.0766	3.5598	4.901	1.2189	0.1783	7.1188	100
Oxford JEOL-8600	04/01/2018	SG14-7503	11800_12	81	F-75-03	3.7532	2.4697	15.7898	59.008	0.413	0.0696	3.4449	5.1563	1.1408	0.1664	6.8929	98.3046		3.8179	2.5123	16.0621	60.0257	0.4201	0.0708	3.5043	5.2452	1.1605	0.1693	7.0118	100
Oxford JEOL-8600	04/01/2018	SG14-7503	11800_13	82	F-75-03	4.3032	0.7158	14.4159	63.8928	0.2474	0.1603	4.6985	2.1525	0.7048	0.1615	3.6232	95.0759		4.5261	0.7529	15.1625	67.2019	0.2602	0.1686	4.9418	2.264	0.7413	0.1699	3.8109	100
Oxford JEOL-8600	04/01/2018	SG14-7503	11800_16	85	F-75-03	3.9662	2.1915	15.2043	58.7146	0.5328	0.0907	3.4051	4.6346	1.1508	0.1817	6.9929	97.0652		4.0861	2.2578	15.664	60.4899	0.5489	0.0934	3.5081	4.7747	1.1856	0.1872	7.2043	100
Oxford JEOL-8600	04/01/2018	SG14-7503	11800_17	86	F-75-03	4.3433	0.673	14.6373	64.2583	0.1174	0.0999	4.7925	2.176	0.6993	0.1139	4.0388	95.9497		4.5266	0.7014	15.2552	66.9708	0.1224	0.1041	4.9948	2.2679	0.7288	0.1187	4.2093	100
Oxford JEOL-8600	04/01/2018	SG14-7503	11800_20	89	F-75-03	3.7037	2.4023	15.2998	58.0506	0.4098	0.0558	3.379	5.0974	1.0996	0.1519	7.3074	96.9573		3.8199	2.4777	15.7799	59.8723	0.4227	0.0576	3.485	5.2574	1.1341	0.1567	7.5367	100
Oxford JEOL-8600	04/01/2018	SG14-7503	11800_22	91	F-75-03	3.9568	2.2586	15.3962	59.1848	0.5271	0.0675	3.4672	4.9062	1.1121	0.1826	6.6667	97.7258		4.0489	2.3112	15.7545	60.5621	0.5394	0.0691	3.5479	5.0204	1.138	0.1868	6.8218	100
Oxford JEOL-8600	04/01/2018	SG14-7503	11800_25	94	F-75-03	4.2982	0.6745	14.1964	63.028	0.1565	0.115	4.733	2.0373	0.7085	0.1273	3.5755	93.6502		4.5896	0.7202	15.159	67.3015	0.1671	0.1228	5.0539	2.1754	0.7565	0.1359	3.8179	100
Oxford JEOL-8600	04/01/2018	SG14-7503	11800_26	95	F-75-03	4.0928	2.3673	15.5092	58.1869	0.437	0.1587	3.3501	5.0417	1.1766	0.1993	7.3289	97.8485		4.1828	2.4194	15.8502	59.4663	0.4466	0.1622	3.4238	5.1526	1.2025	0.2037	7.49	100
Oxford JEOL-8600	04/01/2018	SG14-7503	11800_27	96	F-75-03	3.7419	2.3162	15.1335	57.8968	0.4906	0.0674	3.3625	5.003	1.1503	0.101	6.8751	96.1383		3.8922	2.4092	15.7414	60.2224	0.5103	0.0701	3.4976	5.204	1.1965	0.1051	7.1513	100
Oxford JEOL-8600	04/01/2018	SG14-7503	11800_28	97	F-75-03	4.6596	0.6675	14.8484	64.6152	0.1581	0.1171	5.0807	2.165	0.721	0.1538	3.4923	96.6787		4.8197	0.6904	15.3585	66.835	0.1635	0.1211	5.2552	2.2394	0.7458	0.1591	3.6123	100
Oxford JEOL-8600	04/01/2018	SG14-7503	11800_32	101	F-75-03	3.6245	2.2687	15.2779	57.482	0.4801	0.0864	3.3514	4.8936	1.1278	0.0714	6.9069	95.5707		3.7925	2.3738	15.986	60.146	0.5024	0.0904	3.5067	5.1204	1.1801	0.0747	7.227	100
Oxford JEOL-8600	04/01/2018	SG14-7503	11800_33	102	F-75-03	4.1195	0.6865	14.6769	64.8701	0.2042	0.1077	4.7188	2.0698	0.6442	0.0607	3.6113	95.7697		4.3015	0.7168	15.3252	67.7355	0.2132	0.1125	4.9272	2.1612	0.6727	0.0634	3.7708	100
Oxford JEOL-8600	2018-01-11	SG14-7503	11800a_4	225	F-75-03	3.1486	2.4131	15.5313	59.6504	0.4416	0.0643	3.2645	5.1741	1.1121	0.1419	6.9009	97.8428		3.218	2.4663	15.8737	60.9655	0.4513	0.0657	3.3365	5.2882	1.1366	0.145	7.053	100
Oxford JEOL-8600	2018-01-11	SG14-7503	11800a_5	226	F-75-03	2.9759	2.3895	15.0345	59.5761	0.5096	0.0704	3.3842	4.9092	1.0717	0.186	6.9769	97.084		3.0653	2.4613	15.4861	61.3655	0.5249	0.0725	3.4858	5.0567	1.1039	0.1916	7.1865	100
Oxford JEOL-8600	2018-01-11	SG14-7503	11800a_6	227	F-75-03	3.7263	2.2732	14.4516	57.7617	0.5269	0.0776	3.3641	4.7454	1.0871	0.1061	6.9278	95.0478		3.9204	2.3916	15.2046	60.7712	0.5544	0.0816	3.5394	4.9926	1.1437	0.1116	7.2888	100
Oxford JEOL-8600	2018-01-11	SG14-7503	11800a_7	228	F-75-03	3.6843	2.5195	15.017	58.588	0.4538	0.0703	3.3358	5.2297	1.1302	0.1587	7.2372	97.4245		3.7817	2.5861	15.414	60.1368	0.4658	0.0722	3.424	5.368	1.1601	0.1629	7.4285	100
Oxford JEOL-8600	2018-01-11	SG14-7503	11800a_8	229	F-75-03	4.0828	2.1375	14.3734	59.385	0.4556	0.0697	3.6613	4.4347	1.2076	0.0425	6.288	96.1381		4.2468	2.2234	14.9508	61.7705	0.4739	0.0725	3.8084	4.6128	1.2561	0.0442	6.5406	100
Oxford JEOL-8600	2018-01-11	SG14-7503	11800a_9	230	F-75-03	4.2109	0.9435	14.3302	63.0793	0.2514	0.101	4.6849	2.5531	0.7335	0.0761	4.1075	95.0714		4.4292	0.9924	15.0731	66.3494	0.2644	0.1062	4.9278	2.6855	0.7715	0.08	4.3204	100
Oxford JEOL-8600	2018-01-11	SG14-7503	11800a_10	231	F-75-03	4.3178	0.6619	13.9515	64.6694	0.1462	0.1165	4.6518	2.0832	0.7419	0.0342	3.5215	94.8959		4.55	0.6975	14.7019	68.1477	0.1541	0.1228	4.902	2.1952	0.7818	0.036	3.7109	100
Oxford JEOL-8600	2018-01-11	SG14-7503	11800a_15	236	F-75-03	4.144	0.6707	14.124	64.7732	0.1149	0.0938	4.606	2.097	0.7014	0.0658	3.6906	95.0814		4.3584	0.7054	14.8546	68.1239	0.1208	0.0987	4.8443	2.2055	0.7377	0.0692	3.8815	100

## Sheet: Distal Suigetsu Trace RHUL
Date	Run	Label	Crater	n	Ca	Ti	V	Rb	Sr	Y	Zr	Nb	Ba	La	Ce	Pr	Nd	Sm	Eu	Gd	Dy	Er	Yb	Lu	Hf	Ta	Pb	Th	U		Ca	Ti	V	Rb	Sr	y	Zr	Nb	Ba	La	Ce	Pr	Nd	Sm	Eu	Gd	Dy	Er	Yb
			(µm)	(time slices)	ppm	ppm	ppm	ppm	ppm	ppm	ppm	ppm	ppm	ppm	ppm	ppm	ppm	ppm	ppm	ppm	ppm	ppm	ppm	ppm	ppm	ppm	ppm	ppm	ppm		2 s.d.	2 s.d.	2 s.d.	2 s.d.	2 s.d.	2 s.d.	2 s.d.	2 s.d.	2 s.d.	2 s.d.	2 s.d.	2 s.d.	2 s.d.	2 s.d.	2 s.d.	2 s.d.	2 s.d.	2 s.d.	2 s.d.
02.08.2021	3	SG14-6662c-1	34	36	10836	3566	14.4	182.3	208.7	32	297.7	17.1	831.8	35	76.8	8.7	34.5	7.17	1.39	6.39	5.72	3.64	3.64	0.55	7.9	1.2	26	16.3	4.8		1907.9	652.4	2.3	12.4	14.9	2.7	29.2	1.1	95.3	2.3	4.9	1	5.3	2.2	0.4	1.7	1.5	0.8	1.2
02.08.2021	3	SG14-6662c-2	34	36	36689.6	6019.6	173.2	114.9	471.7	27.5	186.8	11.4	588.3	26.6	60.4	7.1	30	6.81	1.56	5.79	5.22	2.83	2.93	0.43	4.9	0.8	16.9	10	3.1		4401.3	1125.1	15	9.7	37.7	2.9	21.6	1	66.8	2	5.3	0.8	4.7	1.8	0.5	1.6	1.2	0.9	1
02.08.2021	3	SG14-6662c-3	34	36	30677.3	6142.9	134.7	137.6	379.2	31	228.3	15	677.2	32.1	72.1	8.4	35.8	7.6	1.66	6.33	5.57	3.19	3.28	0.49	5.9	1.1	20.6	12	3.7		4026	1153.9	10.7	11.3	33.5	3.1	25	1.1	83.1	2.9	6.1	1.2	6.6	2.3	0.5	2.2	1.4	0.8	1
02.08.2021	3	SG14-6662c-4	34	30	16739.6	5282.1	50.9	173.7	273.8	34.2	290.7	17.9	825.5	35.8	78.7	9	37.3	7.74	1.47	6.34	6.23	3.63	3.78	0.56	7.7	1.3	23.7	15.5	4.6		2392.6	993.3	5.1	14.3	22.5	3.9	31.8	1.3	99.1	3.2	6.4	1.1	5.6	2	0.5	1.7	1.5	1	0.9
02.08.2021	3	SG14-6662c-5	34	21	23143.6	5480.3	38.4	148.6	380.1	31.7	245.8	14.8	748.3	32.5	71.9	8.3	34.7	7.5	1.65	6.11	5.57	3.23	3.31	0.51	6.3	1	21.1	13	3.9		3184	1028.6	5.3	9.6	33.3	2.3	21.6	1	82	2.5	5.3	1	5.1	1.8	0.6	1.9	1.5	1.1	1
02.08.2021	3	SG14-6662c-6	34	23	36594.4	6009.6	163.6	119	482.2	27.2	182.4	10.9	605.2	26.2	59.5	6.7	28.7	6.48	1.55	5.71	4.93	3.04	2.72	0.42	5.1	0.8	17.9	10	2.9		8167.7	1208.9	18.2	15.3	69.5	3.9	25.2	1.4	62.7	3.2	5.1	1.2	5.6	1.7	0.5	2	1.4	1	1.4
02.08.2021	3	SG14-6662c-7	34	18	12445.6	3904.1	18.4	174	241	33	290.8	16.7	838	35.1	76	8.6	35.4	6.94	1.5	5.82	5.94	3.46	3.65	0.55	7.9	1.2	23	15.5	4.6		2085	747.4	5	23.6	33.9	4.1	37	2.4	111.9	4.9	10.2	1.5	5	2.2	0.5	1.8	1.9	0.7	1.2
02.08.2021	3	SG14-6662b-2	34	36	30850.6	5638	63.6	122.7	456.7	28.7	202	12.3	656.5	29.3	65.5	7.8	33.1	6.96	1.73	6.1	5.35	2.96	2.98	0.43	5.4	0.9	20.1	10.9	3.3		3328.9	1094.9	4.7	10.7	27.2	2.6	20.5	1	72.1	1.9	4.7	0.8	5.4	1.9	0.6	1.7	1.3	0.9	1
02.08.2021	3	SG14-6662b-3	34	36	17531.7	4875.7	53.8	181.1	284.8	31.5	285.4	17.8	786.7	35.1	76.4	8.6	35.6	7.28	1.48	5.96	5.6	3.24	3.45	0.51	7.3	1.2	25.9	15.8	4.8		2617.1	956.8	6.2	13.4	26.2	3.2	29.8	1.1	81.6	2.9	5.8	1.1	5	2	0.5	2.1	1.4	1	1.1
02.08.2021	3	SG14-6662b-4	34	36	15390.8	5160.5	40.5	176	254.9	32.9	285.6	17.2	802.2	34.7	76.4	8.7	36.6	7.54	1.53	6.23	6.08	3.7	3.68	0.56	7.5	1.2	24.2	15.4	4.7		1996.4	987.5	3.8	13.4	18.1	3.8	28.9	1.1	91.8	2.7	6.7	1	5	2	0.4	1.5	1.4	0.7	0.9
02.08.2021	3	SG14-6662b-6	34	36	20922.2	4908.5	44.7	156.3	347.6	31.3	256.7	15	740.5	32.9	72.6	8.4	35.6	7.33	1.62	5.76	5.72	3.13	3.41	0.5	6.8	1.1	21.9	13.7	4.1		2831.8	955.6	4.3	13.2	36.7	3.9	28.6	1.2	82.9	3.2	5.3	0.9	6	2.4	0.5	2.2	1.6	1	1.1
02.08.2021	3	SG14-6662b-7	34	36	36825.8	6501.7	184.1	124.2	413.4	28.8	206.8	13.6	619.5	29.4	65.8	7.8	32.1	7.1	1.59	6.01	5.54	3.13	3.11	0.44	5.4	0.9	18.6	11	3.3		4036.6	1253.1	14	10.3	28.2	3	20.5	1	72.2	2.1	5.4	1	5.3	2.3	0.6	1.8	1.4	1	1.1
02.08.2021	3	SG14-6662b-8	34	36	38056.9	6050.3	181.5	112.8	483.4	26.7	183.9	11	592.1	26.1	58	6.8	28.9	6.11	1.51	5.71	4.89	2.8	2.96	0.41	4.9	0.8	16.7	9.7	3		3885.5	1213.8	18.6	9.9	37.7	2.3	15.7	1	53.3	2.2	5.1	0.9	4.5	1.7	0.4	1.7	1.4	0.7	0.9
02.08.2021	3	SG14-6662b-9	34	36	28569.7	5718.5	50.1	125.6	444.1	29.4	204.8	12.3	693.1	29.5	66.5	7.9	32.9	7	1.68	5.86	5.37	3.04	3.17	0.46	5.5	0.9	20.1	10.9	3.3		2869.6	1051.9	6.6	8.9	30.3	2.7	25.8	1	166.3	2.3	6	0.9	4.9	2.5	0.5	1.9	1.3	0.9	1.3
02.08.2021	3	SG14-6662b-10	34	30	29917.1	5659.1	63.2	123.4	456.9	28.9	200.3	12.1	646.5	28.9	65.1	7.5	32.3	6.86	1.68	5.92	5.34	3.13	2.91	0.45	5.1	0.8	19.5	10.7	3.2		4771.1	1171	5.9	29.8	41.5	3.7	25.4	1.2	86.4	3	6.8	1	6.5	2.2	0.6	2.1	1.4	0.8	1.1
02.08.2021	3	SG14-6662a-1	34	34	30236.9	6181.2	120.1	141.3	380.2	32.2	239.8	15.5	706.4	33.5	75.5	8.7	36.9	7.72	1.62	6.65	5.94	3.41	3.45	0.48	6.3	1.1	20.7	12.7	3.8		3271.4	1052.1	10.5	12.3	27	3	20.5	1.3	81.8	2.3	5.2	1.1	4.9	1.8	0.5	1.7	1.2	0.8	0.9
02.08.2021	3	SG14-6662a-2	34	30	17358.7	4940.6	51.7	184.1	279.3	32.6	296.3	18.4	829.1	36	79.5	8.9	35.6	7.41	1.46	6.22	5.79	3.51	3.52	0.54	7.8	1.3	24.1	16.2	4.8		2921.2	906	6.1	14.1	36.1	4.2	35.2	1.7	83.8	3.6	5.8	1	6.2	2.4	0.5	1.8	1.6	0.9	1.5
02.08.2021	3	SG14-6662a-3	34	30	14107.8	5228.1	51.8	182.3	209.5	34.5	307.1	18.8	820.1	36.2	80.4	9.2	37.5	7.82	1.48	6.68	6.06	3.79	3.84	0.59	8.4	1.3	23.5	16.5	4.8		1339.4	828.5	5.7	16.1	16.9	2.5	24.4	1.3	101.4	3.2	7.6	1.1	4.1	1.7	0.4	1.9	1	0.7	1
02.08.2021	3	SG14-6662a-4	34	25	24937.8	5452.5	50.8	132.4	392.5	28.1	202.4	12.5	630.5	28.2	63.4	7.6	31.5	6.89	1.55	5.42	4.92	2.88	2.65	0.45	5.4	0.8	17.9	10.7	3.2		5101.8	1008.2	4.3	15.2	58.7	4.8	33.5	1.6	103	4.8	9.9	1.6	6.5	2	0.7	2.2	1.7	1.2	1.2
02.08.2021	3	SG14-6662a-5	34	35	21507.9	5122.7	79.6	167.6	317.4	29.2	247.7	16.2	724.2	32.2	72.8	8.3	32.8	7.23	1.46	5.76	5.29	2.94	3.17	0.47	6.5	1.1	26.5	13.5	4.2		4013.6	1005.3	6.5	14.6	43.7	5.9	48.8	1.7	98.5	4.6	7.8	1.2	6.5	2.1	0.5	2.4	1.6	0.9	1.3
02.08.2021	3	SG14-6662a-6	34	36	12704.5	3971	16.8	177.1	241.1	33	297.3	16.9	850.4	36.2	79.1	9	36.6	7.7	1.48	6.04	6.2	3.61	3.74	0.57	7.7	1.2	24.2	16.3	4.9		1762.5	654.3	2.5	14.7	18	1.8	25.8	1.4	83	2.9	4.9	1.1	4.5	2.4	0.5	1.9	1.5	0.9	1
02.08.2021	3	SG14-6662a-7	34	32	30605.1	5610.1	83.9	120.3	451.3	28.8	201	11.9	644.4	28.9	65.1	7.6	32.4	7.08	1.67	5.7	5.14	3.1	2.93	0.43	5.2	0.8	17.8	10.7	3.3		2454	966.7	6.8	11	35.6	2.6	17.2	1.1	68.7	2.2	4.6	0.8	4.8	1.9	0.5	1.4	1.1	0.9	1
02.08.2021	3	SG14-6662a-8	34	22	12846.1	4051.4	16.8	174.6	243	31.6	282.1	16.6	810.8	34	74.1	8.8	35.4	7.41	1.52	5.51	5.62	3.15	3.48	0.52	6.8	1.1	23.6	14.2	4.3		2301.6	1453	2.7	16.9	23.1	3.3	31.7	1.1	107.6	3.7	6.3	1.3	7.7	2.4	0.8	2.3	1.9	1	1.6
02.08.2021	3	SG14-6662a-9	34	38	29656.2	5567.8	91.5	126.5	434.1	28.8	204.1	12.3	664.2	29.4	66.5	7.8	33.4	6.99	1.64	5.89	5.21	2.96	3.03	0.47	5.5	0.9	19.1	11.2	3.4		3175	1007.4	8.8	14.3	45.4	2.8	20.3	1.1	76.7	2.5	5.1	1.3	5	2.4	0.6	1.6	1.5	1	1.2
02.08.2021	3	SG14-6662a-10	34	38	12485.3	3916.8	16.3	178.6	237.6	32.5	292	17.2	832.4	35.5	78.2	8.8	36.6	7.34	1.5	5.9	5.44	3.43	3.64	0.54	7.7	1.2	24.1	16.1	4.7		1661.5	650.1	2.1	17.6	21.9	3	26.5	1.2	82.6	2.6	5.8	0.8	4.4	1.8	0.4	1.5	1.1	0.9	1
02.08.2021	3	SG14-6662a-11	34	36	40022.3	6302.1	204.2	109.3	492.4	26.6	180.2	10.8	581.4	25.6	57.5	6.8	29.5	6.36	1.52	5.45	5.04	2.92	2.82	0.4	4.9	0.8	16.3	9.7	3		3917.9	1114.6	16.3	11.1	47.2	2.6	15.2	0.8	65.8	2.3	4.6	0.9	4.4	2.4	0.5	1.6	1.2	0.7	1.2
02.08.2021	3	SG14-6662a-12	34	15	13687.8	4086	19.9	177	246.6	31.5	283.5	16.8	860.1	34.6	78.2	8.7	36.7	7.12	1.53	6.26	5.7	3.38	3.43	0.54	7.7	1.2	25	15.1	4.6		2127.9	583.4	4.9	20	20.8	2.5	24.8	1.3	109.5	3.1	6	0.5	5	2.7	0.6	1.9	1.9	0.5	1.2
02.08.2021	2	SG14-7179-5	25	27	14889	4881.9	31.8	173	269.5	33.8	297	18.1	828.3	36.4	79.9	9.2	37.4	8.1	1.71	6.25	6.02	3.6	3.6	0.55	8	1.3	24.3	15.5	4.7		2368.7	1259.9	3.6	15.5	24.2	2.8	32.6	1.9	101.5	3.1	8.5	1.2	6.6	2.4	0.6	2.6	1.5	1.3	1.5
11.08.2021	2	SG14-7179-1	20	34	16718.1	4954.2	33	180.6	302	35.1	305.2	18.5	878.4	38.6	83.4	9.5	39.6	7.97	1.67	6.62	6.27	3.82	3.99	0.58	7.9	1.3	25.1	16.6	4.7		2709.8	1107.6	5	19.9	25.4	3.3	39.4	2.1	102	3.3	8.3	1.7	7.5	3.6	0.6	2.8	2.9	1.5	1.6
11.08.2021	2	SG14-7179-3	20	18	15475.3	4695.7	31	173.5	278.2	33.1	288.1	17.8	820.1	35.9	79.5	8.6	35.4	7.85	1.46	6.29	5.89	3.45	3.56	0.53	7.9	1.2	23.5	14.7	4.6		2767	799.6	5.2	18.5	28.2	4.5	42.6	2.3	100.4	4.4	10.9	1.4	5.6	2.8	0.6	3	1.1	1.5	1.7
11.08.2021	2	SG14-7179-7	20	13	16067.3	4641.7	31.8	175.4	274.9	32.7	279.6	17.2	795.1	35.2	74.9	8.4	35.1	7.97	1.52	6.2	5.94	3.44	3.42	0.54	7.1	1.1	22.7	14.4	4.1		1442.4	831.1	4.4	26.7	33.8	4.3	41.5	1.4	78.4	5.3	11	1.7	6.9	3.2	0.5	2.1	3.2	1.4	1.8
11.08.2021	2	SG14-7179-8	20	14	15315.7	4668.9	31.3	179.4	264.2	34.6	297.7	18.1	830.7	36.6	79.7	8.8	38.7	7.38	1.6	7.19	6.09	3.52	3.78	0.51	8.1	1.2	23.5	15.2	4.4		1955.1	633.3	3.8	24.7	25	3.6	41.4	1.5	113	2.6	7.9	1.3	8.4	2.9	0.8	3.5	1.7	1.5	1.3
11.08.2021	3	SG14-7179-2	20	17	16035	4983.3	32.7	169.8	285.4	34.4	297.4	17.9	882.6	36.4	78	9.2	38.1	7.77	1.73	6.59	6.25	3.71	3.85	0.52	7.5	1.3	23.6	15.4	4.6		2479.4	1003.4	4.3	18	28.9	3.2	36.9	1.4	107	4.2	7.6	1.4	8.9	2.4	0.7	2.6	2.5	1.5	1.7
11.08.2021	3	SG14-7179-4	20	14	13905.4	4936.4	29.6	180.5	238.8	35.5	315.7	18.8	907	37.5	81.6	9.4	38.1	7.25	1.28	6.13	6.07	3.94	3.8	0.58	7.7	1.3	23.9	15.7	4.5		2979.4	1174.3	6.5	17.8	29	3.8	40.1	2.4	150.3	4.4	9.9	1.6	8	3	0.6	2.6	2.4	2	2.3
11.08.2021	3	SG14-7179-5	20	12	16155.7	5108.3	35.2	176.2	288.9	34	294.8	17.7	871.9	35.8	77.9	8.8	37.1	8.25	1.61	5.67	5.5	3.22	2.94	0.55	7.4	1.1	22	13.6	3.9		3538.2	853.5	3.8	15.8	41.2	5	67.8	2.3	143.8	6.6	14.5	2.4	13.9	4.2	0.8	2.5	2.4	1.7	1.7
11.08.2021	3	SG14-7179-9	20	18	15813.4	4710.2	31.5	165.9	319.8	33.7	282.3	17	847.7	35.5	78.9	9	38	7.79	1.7	5.66	5.52	3.49	4.1	0.55	6.8	1.2	22.1	15	4.2		2456.7	1865.3	5.4	21.2	24	5.3	40.5	1.9	133.9	4.7	11.2	2.4	10.3	3.1	0.9	3	2.2	1.9	2.7
02.08.2021	3	SG14-7503-1	34	40	37770.1	7516	221.6	120.3	442	28.3	198.2	12.7	622.8	28.9	64.2	7.7	31.9	6.45	1.6	5.85	5.29	3.01	3.14	0.44	5.3	0.9	18.4	10.5	3.2		4440.7	1472.3	17.9	7.8	32.8	3	18.9	1.1	58.8	2.6	5.1	0.9	5.4	2.7	0.5	1.7	1.8	0.9	0.9
02.08.2021	3	SG14-7503-2	34	35	14297.5	4318.6	7	190.1	238	34.6	317.5	19.2	869	38.4	84.1	9.5	38.1	8.12	1.52	6.35	6.31	3.78	4.03	0.57	8.4	1.4	27.7	17	5.3		1729.1	775.7	1.3	16.6	18	3.4	33.6	1.3	83.4	3.5	7	1.4	5.2	2.1	0.5	1.9	1.7	1	1.2
02.08.2021	3	SG14-7503-3	34	40	15177.4	4511.8	9.1	187.6	252	34.7	311.6	19.1	865.8	38.5	84.4	9.6	38	8.38	1.69	6.79	6.31	3.64	3.82	0.57	8.2	1.4	26.9	16.8	5		1645.2	864.2	1.7	14.8	19.6	3.3	30	1.3	82.4	3.2	6	1	5.9	2.6	0.4	1.9	1.5	1.1	1.3
02.08.2021	3	SG14-7503-4	34	40	15854.2	4571.2	9.9	186	255.6	35.7	315.8	19.2	864.8	39.3	86.4	10	40.3	8.34	1.67	6.88	6.39	3.92	3.84	0.6	8.4	1.4	27.2	16.9	5.1		3349.8	883.6	1.8	15.5	27.3	6.6	35.8	1.4	94.6	7	13.6	2	9.6	2.7	0.6	2.6	2.1	1.3	1.3
02.08.2021	3	SG14-7503-5	34	38	15667.6	4784.6	13.4	188.3	261.1	34.8	308.2	19.1	857.9	38.4	84.4	9.4	39.5	7.92	1.57	6.76	6.37	3.85	4.02	0.59	8.3	1.3	25.9	16.4	4.9		1952.9	839.5	1.8	17.2	17.5	3.1	26.6	1.1	72.3	3	6.1	0.9	5.7	2.2	0.5	1.9	1.5	1.1	1.3
02.08.2021	3	SG14-7503-6	34	25	38394	7631.7	216.4	119.1	449.3	29	200.9	12.9	634.9	29.1	64.7	7.6	32.2	7.18	1.68	6.52	5.38	3.25	3.07	0.43	5.4	0.9	18.3	10.6	3.1		4765.9	1523.3	22.1	10.8	41.2	2.5	19.4	0.9	66.8	2.7	5.3	1.2	4.7	2.4	0.4	1.6	1.5	0.9	1.4
02.08.2021	3	SG14-7503-7	34	15	16790.8	4805.3	12.5	182.5	267	35.5	305.3	18.4	862.7	37.9	81.1	9.4	38.2	8.06	1.71	6.6	5.71	3.75	3.72	0.56	7.9	1.3	27	16.1	4.7		3586.6	895.1	3	15.2	25.4	3.8	28.9	2.1	141.1	4.9	9.8	1.2	6.7	2.2	0.6	1.5	2	0.9	1.3
02.08.2021	3	SG14-7503-8	34	30	15860.7	4774.8	12.6	185.8	264.4	34.7	307.9	18.9	866.1	38.1	84.2	9.5	37.9	8.31	1.54	6.59	6.14	3.78	3.97	0.61	7.9	1.3	26.1	16	4.9		2700.7	999.9	2.3	17.3	26.8	4.9	38.1	1.5	85.6	4.4	7.8	1.1	6.6	2.6	0.6	2	1.6	1.1	1.5
02.08.2021	3	SG14-7503-9	34	40	16153.5	4739.8	13.1	182.6	268.3	34.7	313.4	19.1	860.8	38.5	84	9.6	38.8	8	1.62	6.57	6.29	3.78	3.91	0.59	7.8	1.4	26.8	16.7	5		1566.4	758.2	1.8	16.8	19.5	2.9	37.6	1.2	89.7	3.1	6.4	1	4.9	2.4	0.5	2.2	1.5	0.8	1.2
02.08.2021	3	SG14-7503-10	34	40	34564.6	7288	166.4	129.8	431	30.9	213.4	13.8	654	31.5	70.9	8.4	35.1	7.65	1.78	6.73	5.73	3.13	3.36	0.48	5.6	1	19.7	11.3	3.5		4033.7	1296.6	12.7	7.9	31.7	2.6	16.6	1.1	69.5	2.5	5.2	1	5.3	1.8	0.6	1.6	1.2	0.9	1.2
[truncated: 31 more columns]

## Sheet: Distal Suigetsu Traces JAMSTEC
Label	Run Code	Run date		SiO2	TiO2	Al2O3	FeO	MnO	MgO	CaO	Na2O	K2O	P2O5	Total	CF		Sc	V	Cr	Co	Ni	Cu	Zn	Ga	Rb	Sr	Y	Zr	Nb	Ba	La	Ce	Pr	Nd	Sm	Eu	Gd	Tb	Dy	Ho	Er	Tm	Yb	Lu	Hf	Ta	Pb	Th	U
SG14-6662	9730_1	2018-07-09	JAMSTEC	59.62	1.02	16.79	6.99	0.15	2.39	5.32	4.45	2.92	0.35	100	1.44		21.46	173.13	<LOD	14.1	<LOD	14.54	80.02	20.43	100.22	466.13	26.73	183.86	10.03	519.28	25.59	56.25	6.78	29.07	6.92	1.53	6.04	0.81	5.15	1.03	2.98	0.53	2.84	0.55	4.71	0.7	15.16	9.99	2.87
SG14-6662	9730_5	2018-07-09	JAMSTEC	60.38	0.99	16.91	6.61	0.15	2.35	4.81	4.44	3.01	0.35	100	2.05		20.74	176.14	<LOD	13.36	<LOD	11.04	82.73	18.77	103.11	456.79	27.18	185.94	10.79	509.52	25.51	57.5	6.5	26.33	4.96	1.73	4.02	0.58	4.57	1.01	3.04	0.33	2.92	0.36	4.23	0.68	14.83	9.32	2.93
SG14-6662	9730_6	2018-07-09	JAMSTEC	62.58	0.93	16.09	5.73	0.15	1.83	4.31	4.81	3.13	0.45	100	1.69		17.12	85.42	<LOD	7.53	<LOD	5.14	83.73	18.51	104	422.15	27.76	189.44	10.42	567.73	27.07	59.39	7.09	30.47	6	1.9	6.44	0.78	4.5	0.97	3.3	0.41	3.22	0.52	4.87	0.79	18.77	10.76	3.2
SG14-6662	9730_9	2018-07-09	JAMSTEC	61.72	0.98	16.66	5.75	0.14	1.91	4.21	4.78	3.34	0.5	100	1.82		20.02	84.79	<LOD	9.35	<LOD	1.85	81.82	18.63	112.95	429.13	30.05	207.12	11.8	565.66	29.32	63.63	8.03	32.63	6.53	1.4	2.42	0.88	6.12	1.14	3.49	0.46	3.7	0.57	4.77	0.82	17.27	11.14	2.81
SG14-6662	9730_3	2018-07-09	JAMSTEC	61.18	0.91	16.66	6.25	0.14	2.13	4.7	4.61	3.08	0.33	100	1.35		19.23	131.69	<LOD	12.77	<LOD	11.8	72.13	19.2	102.78	423.06	29	189.55	11.06	544.68	26.26	57.81	7.19	27.63	6.71	1.91	7.16	1.21	5.01	1.05	2.41	0.47	3.03	0.26	5.27	0.8	16.31	10.48	2.88
SG14-6662	9730_4	2018-07-09	JAMSTEC	59.84	1.06	16.64	7.04	0.15	2.21	5.21	4.36	3.25	0.25	100	1.26		23.14	169.22	<LOD	14.8	<LOD	42.72	79.78	18.75	100.36	410.06	30.54	209.51	13	570.16	30.21	62.8	8.06	30.87	7.82	1.57	6.71	0.92	5.73	1.16	4.3	0.45	3.35	0.5	4.7	0.95	17.22	11.8	3.07
SG14-6662	9730_2	2018-07-09	JAMSTEC	69.1	0.63	15.64	2.45	0.1	0.55	1.74	5.04	4.67	0.08	100	1.18		13.3	15.29	<LOD	1.2	<LOD	1.73	56.72	18.65	176.02	219.9	34.76	304.49	17.84	750.65	34.99	76.56	8.8	34.14	8.07	1.31	6.08	1.03	5.42	1.31	3.93	0.49	3.38	0.39	7.93	1.16	24.65	15.97	4.6
SG14-6662	9730_3	2018-07-09	JAMSTEC	68.99	0.8	15.06	2.7	0.1	0.55	1.83	5.15	4.68	0.13	100	1.19		13.51	30.68	<LOD	1.53	<LOD	2.37	54.66	18.4	171.2	184.73	37.45	330.86	19.45	719.19	35.99	80.42	9.32	37.47	7.95	1.4	8.11	0.82	6.42	1.45	4.06	0.62	4.03	0.69	8.59	1.39	24.04	16.98	4.99
SG14-6662	9730_4	2018-07-09	JAMSTEC	69.53	0.64	15.03	2.45	0.1	0.56	1.7	5.28	4.62	0.09	100	1.53		11.65	14.29	<LOD	0.45	<LOD	2.23	51.16	19.01	176.59	231.42	36.43	306.2	17.28	759.77	33.87	72.86	9.07	34.22	6.49	1.39	6.57	1.16	6.21	1.22	3.91	0.48	3.21	0.58	7.18	1.44	28.28	17.51	4.71
SG14-6662	9730_7	2018-07-09	JAMSTEC	68.17	0.69	15.97	2.69	0.11	0.68	2	5.15	4.43	0.11	100	1.61		10.36	18.72	<LOD	1.28	<LOD	2.9	58.63	19.48	172.31	232.9	36.05	291.94	16.41	750.3	32.93	74.63	9.08	34.07	7.6	1.47	6.38	0.85	5.23	1.35	3.56	0.47	2.99	0.55	7.81	1.24	24.25	15.91	4.36
SG14-6662	9730_8	2018-07-09	JAMSTEC	69.62	0.61	15.19	2.37	0.1	0.53	1.59	5.12	4.75	0.11	100	1.65		10.62	15.89	<LOD	1.04	<LOD	2.48	45.26	19.01	168.3	211.77	34.23	309.63	16.7	725.51	32.92	71.85	8.85	33.8	6.37	1.57	6.13	1.22	6.75	1.12	3.6	0.67	3.96	0.61	7.15	1.16	27.89	15.22	4.64
SG14-6662	9730_10	2018-07-09	JAMSTEC	69.95	0.58	15.56	2.16	0.1	0.49	1.43	4.8	4.83	0.09	100	1.92		10.85	25.5	<LOD	0.57	<LOD	2.37	40.06	16.62	171.38	186.4	34.74	304.21	16.79	743.68	33.9	71.63	8.45	35.95	5.07	1.54	6.48	1.04	6	1.11	3.96	0.64	3.03	0.46	8.2	1.25	25.54	15.48	4.15
SG14-6662	9730_2	2018-07-09	JAMSTEC	69.48	0.61	15.5	2.35	0.09	0.52	1.67	5.08	4.6	0.09	100	1.24		11.64	14.96	<LOD	1.55	<LOD	2.8	42.21	17.19	167.62	216.39	34.92	301.61	16.2	718.79	32.71	70.57	8.92	31.36	7.98	1.19	6.99	0.94	5.23	1.1	3.85	0.43	3.45	0.62	7.88	1.2	24.3	15.88	4.03
SG14-6662	9730_5	2018-07-09	JAMSTEC	68.33	0.58	16.34	2.39	0.1	0.55	1.59	5.16	4.88	0.08	100	1.75		12.58	13	<LOD	-0.29	<LOD	1.82	34.62	18.94	157.98	215.96	35.74	299.2	16.52	755.15	34.01	76.67	9.53	33.9	7.23	1.61	5.37	0.93	6.23	1.07	5.49	0.67	3.14	0.73	8.34	1.12	25.48	18.16	4.78
SG14-6662	9730_6	2018-07-09	JAMSTEC	69.09	0.58	15.89	2.5	0.1	0.56	1.6	4.89	4.7	0.09	100	1.21		11.44	16.65	<LOD	2.33	<LOD	2.18	38.51	17.63	165.93	218.88	35	303.88	17.57	772.79	33.77	75.54	8.54	33.25	7.53	1.26	5.06	0.83	5.5	1.33	3.67	0.65	2.89	0.68	8.36	1.23	24.58	17.65	4.32
SG14-6662	9730_7	2018-07-09	JAMSTEC	70.42	0.52	15.01	2.19	0.09	0.46	1.34	5.08	4.81	0.07	100	1.09		10.01	12.24	<LOD	0.91	<LOD	3.38	46.63	16.96	162.76	181.7	31.9	294.43	16.93	732.5	31.5	70.69	8.26	30.12	7.19	1.54	7.68	1.01	6.02	1.06	3.27	0.52	3.17	0.65	6.91	1.3	24.43	16.21	4.06
SG14-6662	9730_9	2018-07-09	JAMSTEC	72.93	0.65	13.55	2.32	0.07	0.34	0.68	3.57	5.8	0.08	100	1.1		12.19	17.04	<LOD	1.07	<LOD	1.38	47.67	15.2	207.63	53.74	40.36	375.22	22.3	546.8	40.92	99.05	9.62	37.28	7.98	0.78	5.98	1.17	8.13	1.39	4.59	0.65	3.85	0.72	9.71	1.62	26.85	21.4	5.9
SG14-6662	9730_10	2018-07-09	JAMSTEC	68.46	0.79	14.65	3.48	0.1	0.76	2.1	4.82	4.71	0.14	100	1.01		12.37	56.89	<LOD	4.56	<LOD	3.98	55.18	15.86	158.98	196	35.86	290.08	17.36	653.72	31.21	73.22	8.5	34.18	7.63	1.4	6.08	1.04	5.56	1.21	4.17	0.64	3.54	0.7	6.71	1.19	23.12	15.01	3.57
SG14-7179	9745_1	2018-07-09	JAMSTEC	68.1992	0.704595	15.3999	2.60966	0.102586	0.73445	2.20356	5.53569	4.35639	0.153989	100	1.40809		11.6696	29.4127	<LOD	2.13784	<LOD	2.47235	58.8231	17.5774	156.542	242.502	33.7705	286.929	16.8181	721.004	33.5143	74.0042	8.27586	33.2411	6.61912	1.56701	5.67703	0.778442	5.5114	1.30165	3.71298	0.518608	4.41611	0.431073	7.31505	1.24563	24.2068	14.4338	4.22569
SG14-7179	9745_2	2018-07-09	JAMSTEC	66.2405	0.68778	15.2858	2.61496	0.110136	0.745341	4.57515	5.10135	4.4584	0.180599	100	1.4483		11.8895	28.5186	<LOD	1.86686	<LOD	3.90844	42.0615	16.3477	155.395	248.714	34.16	287.614	16.6758	672.335	33.1012	69.7337	8.45664	32.1834	7.24448	1.10522	5.8554	1.02197	5.61347	0.932507	3.31079	0.466057	3.55336	0.464454	6.80222	1.06024	23.2532	13.7155	3.78085
SG14-7179	9745_4	2018-07-09	JAMSTEC	68.4385	0.718221	15.3794	2.60124	0.104679	0.730718	2.05003	5.49134	4.31331	0.172529	100	1.16549		13.645	28.0531	<LOD	2.28978	<LOD	1.90181	57.3178	17.4732	154.748	243.256	34.3507	277.942	15.9462	724.808	32.9242	73.1863	8.71255	32.7754	7.23404	1.21272	4.77408	0.817851	5.4457	1.19887	3.09139	0.411016	2.88726	0.605902	6.78437	1.55647	21.6306	14.8742	4.03969
SG14-7179	9745_5	2018-07-09	JAMSTEC	67.671	0.702241	15.4486	2.86074	0.107956	0.752475	2.09138	5.6556	4.52325	0.18674	100	1.6057		11.2479	28.7483	<LOD	8.73158	<LOD	20.7097	51.7853	18.8496	161.69	247.285	36.072	291.92	19.8918	709.585	32.7626	69.7364	7.85374	30.3674	7.24448	1.78819	6.92358	1.23543	5.14365	1.09621	4.61161	0.409059	3.61441	0.783841	7.4481	1.45417	23.8592	13.8205	4.40558
SG14-7179	9745_6	2018-07-09	JAMSTEC	68.3047	0.771208	15.4039	2.65547	0.105622	0.715152	1.9199	5.40149	4.57787	0.144695	100	1.14924		12.3627	30.2422	<LOD	2.46771	<LOD	7.80471	46.9536	17.9036	157.024	239.504	34.2701	283.716	17.0809	699.777	32.6781	73.5207	8.97255	36.38	8.11595	1.37656	5.92456	0.919334	5.84537	1.02385	4.10275	0.502574	3.45099	0.55514	8.95291	1.33346	21.4876	15.3555	4.31158
SG14-7179	9745_7	2018-07-09	JAMSTEC	67.6711	0.727035	15.8195	2.75985	0.108736	0.731482	2.01452	5.42772	4.59366	0.146395	100	1.34905		12.4631	29.3265	<LOD	1.54909	<LOD	3.5735	42.7547	17.2351	162.974	253.624	36.0263	311	17.974	762.158	35.7597	73.8626	8.77637	33.1635	8.05601	1.32287	5.74981	0.869991	5.61448	1.21181	3.8694	0.503038	4.15347	0.653638	7.70384	1.1005	25.2259	15.2032	4.69563
SG14-7179	9745_8	2018-07-09	JAMSTEC	68.9717	0.730498	15.2356	2.68935	0.105497	0.672003	1.73147	4.97853	4.73575	0.149633	100	1.2313		12.9378	26.6413	<LOD	1.5631	<LOD	3.70661	47.0712	18.3218	164.228	223.205	37.1303	304.64	17.948	755.747	33.7993	74.651	8.70506	36.1666	9.02758	1.61498	6.41441	1.09769	5.32043	1.29531	4.05614	0.577478	3.98352	0.510333	6.67503	1.49199	25.0014	15.6706	4.58303
SG14-7179	9745_9	2018-07-09	JAMSTEC	68.4414	0.727295	15.3493	2.69019	0.106695	0.720921	1.96853	5.14665	4.71531	0.133799	100	1.26025		12.5634	29.1002	<LOD	1.16124	<LOD	3.23519	51.7017	17.6058	162.059	251.054	35.2747	289.187	16.6126	727.753	34.2104	73.2815	8.78351	32.8476	8.4095	1.35471	6.41808	0.885918	5.31062	1.16778	3.97119	0.522626	3.09019	0.652025	7.74249	1.30793	24.7663	15.2931	4.37416
SG14-7179	9745_10	2018-07-09	JAMSTEC	68.7183	0.73021	15.2589	2.98717	0.106304	0.696809	1.82061	4.88808	4.64541	0.148249	100	1.25961		12.7404	29.5472	<LOD	7.30818	<LOD	18.764	55.7767	17.7626	158.771	244.403	35.0608	284.918	16.589	688.411	33.0443	71.6784	8.54576	33.7557	6.90773	1.69688	5.5498	0.763142	4.72579	1.10533	3.65388	0.460784	2.49852	0.546598	7.00054	1.43214	24.6493	14.4015	4.21084
SG14-7503	11800_1	2018-07-09	JAMSTEC	59.02	1.11	16.04	7.24	0.15	2.15	5.03	4.51	3.71	1.04	100	1.94		20.85	150.4	<LOD	14.34	<LOD	24.96	72.51	20.16	122.76	395.19	32.92	223.84	13.81	597.06	30.88	66.24	8.19	32.71	6.86	1.65	7.15	1.11	5.27	1.18	3.28	0.59	2.91	0.41	5.28	1.02	20.65	11.49	3.24
SG14-7503	11800_2	2018-07-09	JAMSTEC	57.7	1.17	16.31	7.93	0.16	2.65	5.72	4.37	3.19	0.8	100	2.04		23.31	218.66	<LOD	19.58	<LOD	77.39	95.62	19.73	104.19	422.39	30.75	196.87	12.59	569.23	27.37	58.67	7.96	33.12	5.58	1.86	5.72	0.98	4.88	1.01	3.69	0.28	2.62	0.44	4.21	0.73	17.8	9.38	2.66
SG14-7503	11800_3	2018-07-09	JAMSTEC	58.57	1.2	16.24	7.46	0.16	2.34	4.99	4.58	3.53	0.94	100	1.84		20.12	202.84	<LOD	16.61	<LOD	20.83	83.98	19.26	119.17	412.16	32.02	210.64	13.06	608.98	29.26	64.19	7.62	32.24	7.58	1.39	6.52	1.08	5.95	1.24	3.14	0.41	2.85	0.51	5.3	0.86	18.55	11.37	3.32
SG14-7503	11800_4	2018-07-09	JAMSTEC	58.81	1.15	16.16	7.29	0.15	2.22	5.01	4.67	3.5	1.06	100	1.88		20.49	160.96	<LOD	16.66	<LOD	23.48	74.82	21.84	132.7	403.3	35.9	222.52	13.64	580.35	30.5	68	8.45	33.9	6.66	2.23	8.31	1.01	5.87	1.24	3.47	0.5	4.01	0.59	5.52	1.29	20.44	11.46	3.26
SG14-7503	11800_6	2018-07-09	JAMSTEC	60.1	1.08	16.02	7.02	0.15	2.14	4.8	4.49	3.78	0.42	100	1.89		17.73	146.58	<LOD	15.03	<LOD	21.11	62.1	20.66	118.93	379.74	32.41	218.54	12.65	649.29	29.19	64.7	7.36	34.29	8.78	1.91	5.49	0.93	5.57	1.28	3.72	0.51	3.54	0.49	5.81	0.9	19.8	10.78	3.01
SG14-7503	11800_7	2018-07-09	JAMSTEC	60.31	1.19	15.99	6.76	0.14	2.2	4.85	4.73	3.42	0.41	100	2.01		20.47	151.42	<LOD	14.47	<LOD	18.59	87.35	18.32	118.57	398.82	35.3	214.68	13.47	613.53	32.16	69.71	9.1	32.37	8.72	1.52	5.9	1.17	4.63	1.2	3.84	0.31	2.92	0.6	5.5	1.38	16.79	11.55	3.38
SG14-7503	11800_8	2018-07-09	JAMSTEC	59.85	1.21	16.14	6.94	0.15	2.11	4.95	4.7	3.54	0.41	100	1.98		20.58	137.08	<LOD	14.51	<LOD	23.01	89.97	20.6	125.39	408.57	33.15	224.09	13.52	611.08	31.59	70.69	8.92	34.46	9.16	1.84	7.2	0.84	5.9	1.48	3.93	0.68	3.54	0.46	6.44	1	19.27	11.04	3.35
SG14-7503	11800_9	2018-07-09	JAMSTEC	59.06	1.16	16.25	7.39	0.15	2.48	5.35	4.37	3.35	0.43	100	1.93		21.32	178.35	<LOD	17.86	<LOD	41.05	79.92	19.78	109.73	382.98	35.57	213.58	12.72	563.26	27.46	63.55	7.6	31.79	9.11	1.5	6.93	0.72	5.94	1.11	3.44	0.44	3.32	0.48	5.7	1.15	16.08	10.87	2.89
SG14-7503	11800_10	2018-07-09	JAMSTEC	59.64	1.17	16.09	6.99	0.15	2.24	5.46	4.6	3.27	0.4	100	1.86		21.17	169.63	<LOD	14.71	<LOD	20.35	88.31	18.95	117.96	410.21	33.15	218.81	13.75	564.18	28.71	62.41	8.64	32.15	5.32	1.03	5.91	0.96	5.33	1.05	4.01	0.63	3.6	0.43	5.89	0.69	16.76	10.63	2.93

## Sheet: Distal U1427A Majors
Exp	Probe	Site	Hole	Core	Core Type	Section	Section Half	Top Interval (cm)	Bottom Interval (cm)	VOLCORE ID	Stratigraphic position	Label	Number	Run Date		SiO2	TiO2	Al2O3	FeO	MnO	MgO	CaO	Na2O	K2O	P2O5	Cl	Analytical_Total		SiO2	TiO2	Al2O3	FeO	MnO	MgO	CaO	Na2O	K2O	P2O5	Cl	total
346	Oxford JEOL JXA-8200	1427	A	6	H	5	W	101	102	N/A	Below Aso-4, K-Tz and Ata	ST2340_1	398	2023-04-29		60.2331	0.8485	15.1959	4.963	0.138	1.51396	3.7109	3.86749	3.2424	0.3329	0.0938	94.14		63.9825	0.901317	16.1419	5.27193	0.14659	1.6082	3.94189	4.10823	3.44423	0.353622	0.0996388	100
346	Oxford JEOL JXA-8200	1427	A	6	H	5	W	101	102	N/A	Below Aso-4, K-Tz and Ata	ST2340_2	399	2023-04-29		64.5958	0.7956	15.6985	4.42288	0.1588	1.33714	3.10256	4.36052	3.86242	0.2484	0.0466	98.6291		65.4936	0.806658	15.9167	4.48435	0.161007	1.35573	3.14568	4.42112	3.91611	0.251853	0.0472477	100
346	Oxford JEOL JXA-8200	1427	A	6	H	5	W	101	102	N/A	Below Aso-4, K-Tz and Ata	ST2340_6	403	2023-04-29		66.0093	0.6035	15.0954	3.1592	0.1165	0.846948	2.24073	4.20713	4.25883	0.2132	0.0805	96.8313		68.1694	0.623249	15.5894	3.26258	0.120312	0.874664	2.31406	4.3448	4.39819	0.220177	0.0831343	100
346	Oxford JEOL JXA-8200	1427	A	6	H	5	W	101	102	N/A	Below Aso-4, K-Tz and Ata	ST2340_7	404	2023-04-29		58.8196	0.8769	15.1055	5.62541	0.149	1.86177	4.22799	3.81271	3.1001	0.447	0.0967	94.1227		62.4925	0.931657	16.0487	5.97668	0.158304	1.97802	4.492	4.05079	3.29368	0.474912	0.102738	100
346	Oxford JEOL JXA-8200	1427	A	6	H	5	W	101	102	N/A	Below Aso-4, K-Tz and Ata	ST2340_9	406	2023-04-29		67.0364	0.5054	14.4321	2.12991	0.0853	0.503093	1.50058	4.22904	4.56376	0.0789	0.1006	95.1651		70.4422	0.531077	15.1654	2.23812	0.0896337	0.528653	1.57682	4.4439	4.79562	0.0829085	0.105711	100
346	Oxford JEOL JXA-8200	1427	A	6	H	5	W	101	102	N/A	Below Aso-4, K-Tz and Ata	ST2340_10	407	2023-04-29		67.7584	0.5421	14.6432	2.18087	0.0998	0.533776	1.60197	4.24	4.57392	0.0831	0.091	96.3482		70.3267	0.562647	15.1982	2.26353	0.103583	0.554008	1.66269	4.4007	4.74728	0.0862497	0.0944491	100
346	Oxford JEOL JXA-8200	1427	A	6	H	5	W	101	102	N/A	Below Aso-4, K-Tz and Ata	ST2340_11	408	2023-04-29		64.7992	0.7667	15.4271	4.2802	0.1191	1.27703	3.10256	3.69219	3.79127	0.2684	0.0776	97.6013		66.3917	0.785543	15.8062	4.3854	0.122027	1.30841	3.17881	3.78294	3.88445	0.274996	0.0795071	100
346	Oxford JEOL JXA-8200	1427	A	6	H	5	W	101	102	N/A	Below Aso-4, K-Tz and Ata	ST2340_12	409	2023-04-29		63.2433	0.9334	16.0502	5.31968	0.1414	1.72042	3.87313	4.18522	3.58799	0.4651	0.0651	99.5849		63.5069	0.937291	16.1171	5.34186	0.141989	1.72759	3.88927	4.20266	3.60294	0.467039	0.0653714	100
346	Oxford JEOL JXA-8200	1427	A	6	H	5	W	101	102	N/A	Below Aso-4, K-Tz and Ata	ST2340_13	410	2023-04-29		67.8906	0.5675	14.4321	2.04838	0.0873	0.475323	1.41065	4.19617	4.82803	0.0763	0.0721	96.0845		70.6572	0.590626	15.0202	2.13186	0.0908575	0.494692	1.46813	4.36717	5.02477	0.0794092	0.0750381	100
346	Oxford JEOL JXA-8200	1427	A	6	H	5	W	101	102	N/A	Below Aso-4, K-Tz and Ata	ST2340_14	411	2023-04-29		67.3517	0.6014	14.6633	2.37449	0.1114	0.547609	1.60197	4.24	4.64507	0.0619	0.0668	96.2656		69.9644	0.62473	15.2321	2.46661	0.115721	0.568853	1.66412	4.40448	4.82527	0.0643013	0.0693913	100
346	Oxford JEOL JXA-8200	1427	A	6	H	5	W	101	102	N/A	Below Aso-4, K-Tz and Ata	ST2340_15	412	2023-04-29		66.7415	0.5394	14.6432	2.23182	0.0809	0.533672	1.63239	4.52486	4.5231	0.1391	0.0954	95.6853		69.751	0.563723	15.3035	2.33246	0.084548	0.557737	1.706	4.72889	4.72706	0.145372	0.0997018	100
346	Oxford JEOL JXA-8200	1427	A	6	H	5	W	101	102	N/A	Below Aso-4, K-Tz and Ata	ST2340_16	413	2023-04-29		61.8399	0.8462	15.8492	5.70694	0.139	1.91377	4.36994	4.0647	3.37454	0.4549	0.0709	98.63		62.6989	0.857954	16.0694	5.78621	0.140931	1.94036	4.43064	4.12116	3.42141	0.461219	0.0718848	100
346	Oxford JEOL JXA-8200	1427	A	6	H	5	W	101	102	N/A	Below Aso-4, K-Tz and Ata	ST2340_17	414	2023-04-29		63.111	0.4006	16.4221	4.02543	0.1344	0.359144	1.73378	5.33561	4.70606	0.0504	0.1999	96.4784		65.4147	0.415222	17.0215	4.17236	0.139306	0.372253	1.79707	5.53036	4.87783	0.0522396	0.207197	100
346	Oxford JEOL JXA-8200	1427	A	6	H	5	W	101	102	N/A	Below Aso-4, K-Tz and Ata	ST2340_18	415	2023-04-29		68.0127	0.5347	14.4221	2.08915	0.0779	0.48718	1.42961	4.14139	4.69589	0.0836	0.0929	96.0671		70.7971	0.55659	15.0125	2.17468	0.0810892	0.507125	1.48814	4.31094	4.88814	0.0870225	0.0967033	100
346	Oxford JEOL JXA-8200	1427	A	6	H	5	W	101	102	N/A	Below Aso-4, K-Tz and Ata	ST2340_19	416	2023-04-29		67.85	0.5539	14.7236	2.15029	0.1064	0.542305	1.57156	4.22904	4.72638	0.0329	0.0923	96.5786		70.2536	0.573522	15.2452	2.22647	0.110169	0.561516	1.62723	4.37886	4.89382	0.0340655	0.0955698	100
346	Oxford JEOL JXA-8200	1427	A	6	H	5	W	101	102	N/A	Below Aso-4, K-Tz and Ata	ST2340_20	417	2023-04-29		66.9347	0.5547	14.7939	2.23182	0.1148	0.501845	1.56142	4.30573	4.43162	0.0944	0.089	95.614		70.0052	0.580145	15.4726	2.3342	0.120066	0.524866	1.63304	4.50325	4.63491	0.0987303	0.0930826	100
346	Oxford JEOL JXA-8200	1427	A	6	H	5	W	101	102	N/A	Below Aso-4, K-Tz and Ata	ST2340_21	418	2023-04-29		66.0805	0.5369	14.603	2.15029	0.1074	0.497685	1.52086	3.8894	4.42146	0.1091	0.1195	94.0361		70.2714	0.570951	15.5291	2.28667	0.114211	0.529249	1.61732	4.13608	4.70187	0.116019	0.127079	100
346	Oxford JEOL JXA-8200	1427	A	6	H	5	W	101	102	N/A	Below Aso-4, K-Tz and Ata	ST2340_22	419	2023-04-29		66.172	0.6663	14.8241	2.94519	0.1022	0.746163	2.24073	3.70315	4.63491	0.1441	0.062	96.2409		68.7567	0.692325	15.4031	3.06023	0.106192	0.775308	2.32826	3.8478	4.81594	0.149729	0.0644217	100
346	Oxford JEOL JXA-8200	1427	A	6	H	5	W	101	102	N/A	Below Aso-4, K-Tz and Ata	ST2340_23	420	2023-04-29		66.8229	0.5588	14.4422	2.2522	0.1279	0.479899	1.60197	3.70315	4.49261	0.0561	0.1131	94.6508		70.5994	0.590381	15.2584	2.37949	0.135128	0.507021	1.69251	3.91244	4.74651	0.0592705	0.119492	100
346	Oxford JEOL JXA-8200	1427	A	6	H	5	W	101	102	N/A	Below Aso-4, K-Tz and Ata	ST2340_25	422	2023-04-29		66.7212	0.5999	14.412	2.12991	0.1287	0.485516	1.54114	4.19617	4.48244	0.0557	0.1241	94.8768		70.324	0.632294	15.1903	2.24492	0.13565	0.511733	1.62436	4.42276	4.72449	0.0587077	0.130801	100
346	Oxford JEOL JXA-8200	1427	A	6	H	5	W	108	109	N/A	Below Aso-4, K-Tz and Ata	ST2347_3	425	2023-04-29		63.7009	0.893	15.5678	3.89295	0.0698	1.19257	3.00117	4.15235	3.84209	0.3161	0.0777	96.7064		65.8704	0.923413	16.098	4.02553	0.0721772	1.23319	3.10338	4.29377	3.97295	0.326866	0.0803463	100
346	Oxford JEOL JXA-8200	1427	A	6	H	5	W	108	109	N/A	Below Aso-4, K-Tz and Ata	ST2347_4	426	2023-04-29		65.1144	0.5247	15.3367	2.00762	0.0978	0.438087	2.22046	4.04279	4.02505	0.0509	0.0948	93.9533		69.3051	0.558469	16.3237	2.13683	0.104094	0.466282	2.36336	4.30298	4.2841	0.0541759	0.100901	100
346	Oxford JEOL JXA-8200	1427	A	6	H	5	W	108	109	N/A	Below Aso-4, K-Tz and Ata	ST2347_5	427	2023-04-29		64.9517	0.686	15.1155	3.52607	0.1501	0.965623	2.6463	4.02088	4.04538	0.2329	0.0544	96.3949		67.3809	0.711656	15.6809	3.65795	0.155714	1.00174	2.74527	4.17125	4.19667	0.24161	0.0564345	100
346	Oxford JEOL JXA-8200	1427	A	6	H	5	W	108	109	N/A	Below Aso-4, K-Tz and Ata	ST2347_6	428	2023-04-29		67.0974	0.6181	14.7638	2.2522	0.1412	0.540745	1.59183	4.15235	4.59425	0.0964	0.1033	95.9516		69.9284	0.644179	15.3867	2.34723	0.147158	0.56356	1.659	4.32755	4.78809	0.100467	0.107658	100
346	Oxford JEOL JXA-8200	1427	A	6	H	5	W	108	109	N/A	Below Aso-4, K-Tz and Ata	ST2347_7	429	2023-04-29		62.6738	0.9013	16.1708	5.40121	0.1556	1.80976	4.28883	4.10853	3.34404	0.5058	0.0573	99.417		63.0413	0.906586	16.2657	5.43289	0.156513	1.82038	4.31398	4.13262	3.36366	0.508766	0.057636	100
346	Oxford JEOL JXA-8200	1427	A	6	H	5	W	108	109	N/A	Below Aso-4, K-Tz and Ata	ST2347_8	430	2023-04-29		68.2466	0.4997	14.7035	2.028	0.0816	0.46461	1.42961	3.93323	4.75688	0.0699	0.0896	96.3032		70.8664	0.518882	15.2679	2.10585	0.0847324	0.482445	1.48449	4.08421	4.93948	0.0725833	0.0930395	100
346	Oxford JEOL JXA-8200	1427	A	6	H	5	W	108	109	N/A	Below Aso-4, K-Tz and Ata	ST2347_9	431	2023-04-29		63.3755	1.0007	15.8191	4.67765	0.1398	1.44011	3.74132	4.6125	3.59815	0.2988	0.089	98.7926		64.15	1.01293	16.0124	4.73482	0.141509	1.45771	3.78704	4.66888	3.64213	0.302452	0.0900878	100
346	Oxford JEOL JXA-8200	1427	A	6	H	5	W	108	109	N/A	Below Aso-4, K-Tz and Ata	ST2347_11	433	2023-04-29		67.9313	0.5652	14.7336	2.24201	0.0881	0.478755	1.4803	4.20713	4.69589	0.057	0.0908	96.5702		70.344	0.585274	15.2569	2.32164	0.091229	0.495759	1.53288	4.35655	4.86267	0.0590244	0.0940249	100
346	Oxford JEOL JXA-8200	1427	A	6	H	5	W	108	109	N/A	Below Aso-4, K-Tz and Ata	ST2347_12	434	2023-04-29		67.5957	0.5363	14.3819	2.32354	0.0663	0.55333	1.60197	4.30573	4.58408	0.0368	0.0946	96.0803		70.3534	0.558179	14.9686	2.41833	0.0690048	0.575904	1.66733	4.48139	4.7711	0.0383013	0.0984593	100
346	Oxford JEOL JXA-8200	1427	A	6	H	5	W	108	109	N/A	Below Aso-4, K-Tz and Ata	ST2347_13	435	2023-04-29		67.4127	0.5612	14.4924	2.17067	0.1079	0.492068	1.5817	4.26191	4.62474	0.08	0.0849	95.8702		70.3166	0.585375	15.1167	2.26418	0.112548	0.513265	1.64983	4.4455	4.82396	0.0834461	0.0885572	100
346	Oxford JEOL JXA-8200	1427	A	6	H	5	W	108	109	N/A	Below Aso-4, K-Tz and Ata	ST2347_14	436	2023-04-29		66.2737	0.5561	14.3417	2.11972	0.0997	0.495917	1.55128	2.13643	4.40113	0.1784	0.1008	92.2549		71.8376	0.602787	15.5457	2.29768	0.10807	0.537551	1.68151	2.31579	4.77062	0.193377	0.109263	100
346	Oxford JEOL JXA-8200	1427	A	6	H	5	W	108	109	N/A	Below Aso-4, K-Tz and Ata	ST2347_15	437	2023-04-29		62.6026	0.8352	16.201	5.4114	0.1497	1.73696	4.23813	4.32765	3.527	0.4483	0.0773	99.5552		62.8823	0.838932	16.2734	5.43558	0.150369	1.74472	4.25707	4.34698	3.54276	0.450303	0.0776454	100
346	Oxford JEOL JXA-8200	1427	A	6	H	5	W	108	109	N/A	Below Aso-4, K-Tz and Ata	ST2347_16	438	2023-04-29		67.5144	0.6066	14.6733	2.19106	0.1143	0.5292	1.5817	4.16331	4.61458	0.0585	0.0889	96.1359		70.2281	0.630982	15.2631	2.27913	0.118894	0.550471	1.64527	4.33065	4.80006	0.0608514	0.0924733	100
346	Oxford JEOL JXA-8200	1427	A	6	H	5	W	108	109	N/A	Below Aso-4, K-Tz and Ata	ST2347_17	439	2023-04-29		67.3923	0.5971	14.5125	2.1401	0.093	0.500181	1.63239	4.11948	4.57392	0.1013	0.0864	95.7488		70.3846	0.623611	15.1569	2.23512	0.0971292	0.522389	1.70487	4.30239	4.777	0.105798	0.0902362	100
346	Oxford JEOL JXA-8200	1427	A	6	H	5	W	108	109	N/A	Below Aso-4, K-Tz and Ata	ST2347_18	440	2023-04-29		67.25	0.6107	14.6834	2.29297	0.1122	0.514222	1.62225	4.09757	4.46211	0.0647	0.0952	95.8053		70.1944	0.637439	15.3263	2.39336	0.117113	0.536737	1.69328	4.27698	4.65748	0.0675328	0.0993682	100
346	Oxford JEOL JXA-8200	1427	A	6	H	5	W	108	109	N/A	Below Aso-4, K-Tz and Ata	ST2347_20	442	2023-04-29		67.433	0.5298	14.7437	2.15029	0.1058	0.538769	1.531	4.19617	4.56376	0.1021	0.0934	95.9878		70.2517	0.551945	15.36	2.24017	0.110222	0.561289	1.59499	4.37157	4.75452	0.106368	0.097304	100
346	Oxford JEOL JXA-8200	1427	A	6	H	5	W	108	109	N/A	Below Aso-4, K-Tz and Ata	ST2347_21	443	2023-04-29		68.8466	0.552	14.9145	2.19106	0.0796	0.553226	1.66281	4.3386	4.83819	0.0721	0.0939	98.1426		70.1495	0.562447	15.1968	2.23252	0.0811065	0.563696	1.69428	4.42071	4.92976	0.0734645	0.0956771	100
346	Oxford JEOL JXA-8200	1427	A	6	H	5	W	108	109	N/A	Below Aso-4, K-Tz and Ata	ST2347_23	445	2023-04-29		66.9449	0.559	14.4924	2.26239	0.1111	0.520151	1.59183	4.10853	4.58408	0.0349	0.0972	95.3065		70.2417	0.586529	15.2061	2.37381	0.116571	0.545766	1.67023	4.31085	4.80983	0.0366187	0.101987	100
346	Oxford JEOL JXA-8200	1427	A	6	H	5	W	108	109	N/A	Below Aso-4, K-Tz and Ata	ST2347_24	446	2023-04-29		60.6907	0.7949	14.6633	3.7197	0.1048	1.07088	2.89977	3.9661	3.62864	0.2495	0.1069	91.8952		66.0434	0.865007	15.9565	4.04776	0.114043	1.16533	3.15552	4.31589	3.94868	0.271505	0.116328	100
346	Oxford JEOL JXA-8200	1427	A	6	H	5	W	108	109	N/A	Below Aso-4, K-Tz and Ata	ST2347_25	447	2023-04-29		63.6297	0.7716	15.4874	4.056	0.158	1.26798	3.14311	4.14139	3.92341	0.3137	0.0824	96.9747		65.6147	0.795672	15.9706	4.18254	0.162929	1.30754	3.24117	4.27059	4.04581	0.323486	0.0849706	100

## Sheet: Distal U1427A Traces
Label	Run Date	n	Ca43	Ti47	V51	Rb85	Sr88	Y89	Zr90	Nb93	Ba138	La139	Ce140	Pr141	Nd146	Sm147	Eu153	Gd157	Dy163	Er166	Yb172	Lu175	Hf178	Ta181	Pb208	Th232	U238		Ca43	Ti47	V51	Rb85	Sr88	Y89	Zr90	Nb93	Ba138	La139	Ce140	Pr141	Nd146	Sm147	Sm149	Eu153	Gd157	Dy163	Er166	Yb172	Lu175
			ppm	ppm	ppm	ppm	ppm	ppm	ppm	ppm	ppm	ppm	ppm	ppm	ppm	ppm	ppm	ppm	ppm	ppm	ppm	ppm	ppm	ppm	ppm	ppm	ppm		2 s.d	2 s.d	2 s.d	2 s.d	2 s.d	2 s.d	2 s.d	2 s.d	2 s.d	2 s.d	2 s.d	2 s.d	2 s.d	2 s.d	2 s.d	2 s.d	2 s.d	2 s.d	2 s.d	2 s.d	2 s.d
ST2340-1	2023-07-03	40	23668.5	5788.13	107.778	142.937	272.328	25.7741	201.672	10.146	854.952	33.7459	73.3713	8.05793	33.5424	6.30256	1.30037	5.66056	5.02042	2.70343	2.79813	0.423051	5.44686	0.661378	27.2693	13.9379	3.43317		5669.45	2549.99	17.0663	28.4089	34.8963	2.70597	33.7034	1.51032	147.353	4.99568	11.1524	1.93105	7.33882	3.44799	0.872259	2.94246	3.41295	1.47628	1.89476	0.27145	2.48868
ST2340-2	2023-07-03	24	11568.6	3561.59	13.8886	180.653	209.434	32.9924	294.694	16.9429	846.411	33.5944	76.6312	8.87841	37.5458	7.04941	1.3578	5.90613	5.84434	3.44385	3.75538	0.561869	7.35329	1.17502	23.8519	15.6476	4.71191		3289.27	1248.03	3.96472	34.7266	27.0882	4.69514	56.1518	1.71682	163.435	7.28876	13.5121	2.34786	10.4457	3.26115	1.043	3.5111	2.90997	1.39899	2.35886	0.274192	4.63973
ST2340-5	2023-07-03	20	12103.4	3901.02	16.6079	176.307	232.837	32.8961	285.139	16.7824	815.618	34.5387	76.8022	8.77703	34.515	6.70999	1.28217	5.81513	5.79601	3.21118	3.65441	0.58579	8.72156	1.18925	22.3164	14.8253	4.65247		3826.46	1484.37	3.3808	39.5535	26.8055	4.39748	51.167	2.31917	123.671	3.9037	16.3489	1.9206	9.35104	5.55978	1.06555	3.00528	3.18277	1.48771	2.14889	0.345589	2.93881
ST2340-6	2023-07-03	40	12195.1	3897.87	16.6847	169.479	234.505	32.4396	288.072	16.9195	823.866	34.3656	76.2895	8.76001	34.2921	7.66362	1.37638	6.39685	5.80444	3.58599	3.3178	0.532225	7.34177	1.18549	22.8383	15.5476	4.88307		4095.97	1707.24	5.42504	27.794	30.4607	4.4687	51.5551	2.64341	169.423	5.33413	11.2466	2.18894	10.781	4.25866	1.00382	3.80996	3.06554	2.01457	2.53775	0.307843	3.16846
ST2340-7	2023-07-03	30	12951	3682.24	16.1603	171.306	225.853	31.1029	280.194	16.4753	810.603	34.4666	72.2536	8.28125	33.1999	7.2859	1.47625	5.69515	5.20594	3.24254	3.59106	0.505311	8.18411	1.08501	22.2473	14.4104	4.4743		6093.14	1490.49	7.95801	30.959	53.408	7.48995	82.2568	4.35582	224.101	9.45676	21.8041	4.36354	13.2951	7.53116	1.05644	5.54783	5.14145	2.88806	3.34496	0.38136	7.63737
ST2340-9	2023-07-03	35	29066.8	5181.82	97.3216	112.546	424.121	27.2777	188.442	12.3692	589.498	26.3837	58.8976	7.13465	29.3979	6.80752	1.41288	5.68402	5.15658	2.94306	2.80189	0.375201	5.37961	0.775867	15.8139	10.2691	2.9023		6616.07	2055.65	23.0828	17.9346	91.5252	4.27172	33.4515	11.5098	121.512	4.23622	9.99846	1.95178	7.69473	4.03662	0.957567	3.31948	2.59084	1.78029	2.32892	0.230687	2.48203
ST2340-10	2023-07-03	40	13917.6	4379.93	17.2616	179.306	258.434	35.1313	311.273	18.1406	888.868	38.3756	83.585	9.62635	37.8441	7.79023	1.58548	6.54949	6.62572	3.65899	3.80455	0.596136	8.69648	1.31813	25.2565	17.0436	5.30291		3603.58	1581.21	4.95356	31.7929	31.2782	4.44071	49.8314	2.69477	149.652	6.1976	11.6863	1.89589	9.75113	4.20841	1.17173	3.7951	3.23884	2.07078	2.28856	0.33536	3.33588
ST2340-11	2023-07-03	40	12302.8	4011.62	14.4983	182.667	229.759	34.2577	317.317	17.6298	879.546	37.4245	81.7317	9.33925	38.6082	7.4261	1.47156	6.40225	6.02331	3.80478	3.87694	0.583211	8.44787	1.31188	24.7301	16.965	5.26196		3178.98	1430.53	4.83229	31.5153	34.0205	4.22343	39.3189	2.74983	133.183	4.00773	10.6812	2.23017	10.2331	4.06839	1.08523	4.64708	2.95316	1.90296	2.31328	0.355283	3.69335
ST2340-12	2023-07-03	20	12723.4	4348.27	19.7848	177.873	229.555	31.6664	274.718	16.8235	790.029	33.3106	74.135	9.11445	34.8983	6.97638	1.63372	5.67087	5.16691	3.26025	3.27815	0.601333	6.87194	1.04389	20.6732	14.0396	3.91978		4289.17	2131.77	12.0971	34.6852	78.0992	8.89863	94.3776	4.52627	254.593	10.5363	21.0734	3.29733	20.9974	5.4833	0.99274	4.1719	3.46057	2.35812	2.97133	0.379354	4.75529
ST2340-14	2023-07-03	15	30434	6257.21	80.9332	134.591	463.784	31.673	226.401	13.4359	692.428	31.6188	69.9181	8.31465	35.4086	7.16365	1.6198	6.02838	5.75565	3.33776	3.38533	0.484451	6.05643	0.945162	20.3864	12.4736	3.72364		6379.71	2160.09	30.3748	25.3864	94.2051	4.73968	30.6132	2.02601	127.927	3.51495	12.2746	2.30461	10.5486	2.77953	0.928962	3.46988	3.17542	1.02692	1.28607	0.239174	1.51521
ST2340-15	2023-07-03	30	13536.1	4309.1	17.0548	181.011	255.468	35.2661	314.139	18.175	880.365	37.5964	83.1808	9.4918	37.3072	7.01829	1.62795	7.14838	5.79392	3.85589	3.56132	0.602429	8.56613	1.30474	25.358	17.4099	5.07513		3800.13	1719.55	5.12102	36.8377	31.967	4.4401	59.4527	3.7117	156.575	4.8563	11.2285	2.48263	11.8251	4.45479	1.38319	5.19929	2.95445	2.45707	2.53249	0.300281	4.18028
ST2347-2	2023-07-03	40	15354.2	5295.87	57.5955	164.016	227.405	33.2232	288.349	17.2793	766.374	34.1027	77.1587	8.98421	35.0238	7.37882	1.39971	6.33451	5.75033	3.52469	3.71465	0.574038	7.98013	1.2476	23.0929	15.5939	4.74784		3731.62	1939.59	10.1794	27.3111	40.7541	4.19515	39.3802	2.27238	128.94	4.02421	11.0924	2.0288	9.84847	3.70404	0.940609	3.26099	2.52166	1.90547	2.76075	0.258989	3.00577
ST2347-4	2023-07-03	18	28967.1	5681.84	62.0166	108.261	441.374	26.9138	190.492	11.2403	587.716	27.5282	58.0385	6.76581	28.8886	6.84179	1.7925	5.17488	4.96485	2.80092	3.22854	0.472697	4.59815	0.763384	16.0011	9.9502	2.85633		6874.04	2014.72	14.1451	17.9568	62.3758	5.06744	36.8068	1.66248	110.728	4.11823	8.82807	1.92972	9.7538	2.96618	0.943542	3.64273	2.56739	1.4334	1.62097	0.214609	2.40113
ST2347-10	2023-07-03	30	26138.9	5471.18	48.3526	113.251	413.857	27.7209	197.488	11.772	612.73	27.5365	59.8521	7.10245	29.7949	7.01718	1.50776	5.30875	5.17907	2.86893	2.91147	0.46879	5.41201	0.833268	18.343	10.643	3.16702		6828.39	1956.09	12.0632	16.1997	75.3151	3.45456	37.1483	2.16428	120.953	4.90354	8.92893	1.85021	11.4198	3.81431	1.04026	4.22948	2.77478	1.82058	2.31675	0.257732	2.55783
[truncated: 5 more columns]

## Sheet: Proximal Majors
																			Nornalised
Probe	Analysis Date	Sample Label	Analysis Label	Number	Unit	Na2O	MgO	Al2O3	SiO2	P2O5	Cl	K2O	CaO	TiO2	MnO	FeOt	total		Na2O	MgO	Al2O3	SiO2	P2O5	Cl	K2O	CaO	TiO2	MnO	FeOt	total
Oxford JEOL JXA-8200	2025-08-08	ITJ16	ITJ16_	188	Aso-2A	3.56956	2.38	15.8199	60.27	0.47	0.0754	3.6746	5.02601	1.1119	0.129	6.66689	99.1933		3.59859	2.39936	15.9486	60.7602	0.473822	0.0760132	3.70448	5.06689	1.12094	0.130049	6.72111	100
Oxford JEOL JXA-8200	2025-08-08	ITJ16	ITJ16_	189	Aso-2A	3.67863	1.98	16.1684	61.5376	0.4715	0.069	3.93944	4.79574	1.1169	0.1655	6.25523	100.178		3.6721	1.97648	16.1396	61.4283	0.470663	0.0688775	3.93244	4.78722	1.11492	0.165206	6.24412	100
Oxford JEOL JXA-8200	2025-08-08	ITJ16	ITJ16_	190	Aso-2A	3.90669	1.91	16.0588	60.9239	0.476	0.0774	3.63046	4.38525	1.1715	0.142	6.78738	99.4694		3.92752	1.92019	16.1445	61.2489	0.478539	0.0778128	3.64982	4.40864	1.17775	0.142757	6.82358	100
Oxford JEOL JXA-8200	2025-08-08	ITJ16	ITJ16_	191	Aso-2A	3.58939	2.46	15.8697	59.9883	0.3794	0.0644	3.39873	5.3464	1.1467	0.1941	7.35968	99.7968		3.5967	2.46501	15.902	60.1105	0.380172	0.0645311	3.40565	5.35728	1.14903	0.194495	7.37467	100
Oxford JEOL JXA-8200	2025-08-08	ITJ16	ITJ16_	193	Aso-2A	3.39108	1.1117	15.4217	64.2438	0.2604	0.0616	3.82909	3.26391	1.0321	0.0924	5.81345	98.5212		3.44198	1.12839	15.6531	65.2081	0.264309	0.0625246	3.88656	3.3129	1.04759	0.093787	5.90071	100
Oxford JEOL JXA-8200	2025-08-08	ITJ16	ITJ16_	195	Aso-2A	3.32167	2.21	15.4018	59.2238	0.4044	0.0793	3.43183	4.7657	1.2009	0.1316	6.52632	96.6973		3.43513	2.28548	15.9278	61.2466	0.418212	0.0820085	3.54905	4.92848	1.24192	0.136095	6.74923	100
Oxford JEOL JXA-8200	2025-08-08	ITJ16	ITJ16_	196	Aso-2A	3.88686	0.7139	15.0633	65.6421	0.2234	0.0662	4.92154	2.24268	0.6786	0.1385	4.1166	97.6936		3.97862	0.730754	15.4189	67.1918	0.228674	0.0677628	5.03772	2.29563	0.69462	0.14177	4.21379	100
Oxford JEOL JXA-8200	2025-08-08	ITJ16	ITJ16_	197	Aso-2A	3.5299	2.19	15.8099	60.2298	0.4133	0.0799	3.60839	4.9259	1.1408	0.1905	7.00827	99.1267		3.561	2.20929	15.9492	60.7604	0.416941	0.0806039	3.64018	4.96929	1.15085	0.192178	7.07001	100
Oxford JEOL JXA-8200	2025-08-08	ITJ16	ITJ16_	198	Aso-2A	3.58939	2.86	15.2026	60.1594	0.4314	0.0573	3.37666	4.61552	1.1522	0.1741	7.04843	98.667		3.63788	2.89864	15.408	60.9721	0.437228	0.0580741	3.42228	4.67788	1.16777	0.176452	7.14365	100
Oxford JEOL JXA-8200	2025-08-08	ITJ16	ITJ16_	200	Aso-2A	3.76787	2.02	14.9637	57.1514	0.3572	0.0553	3.8953	4.63555	1.1098	0.1063	6.78738	94.8498		3.97246	2.12968	15.7762	60.2546	0.376595	0.0583027	4.10681	4.88725	1.17006	0.112072	7.15592	100
Oxford JEOL JXA-8200	2025-08-08	ITJ16	ITJ16_	201	Aso-2A	2.54827	2.04	15.7203	59.7871	0.4512	0.1103	3.50908	4.48537	1.1225	0.1538	6.75725	96.6853		2.63563	2.10994	16.2593	61.8369	0.466669	0.114082	3.62938	4.63914	1.16098	0.159073	6.98892	100
Oxford JEOL JXA-8200	2025-08-08	ITJ16	ITJ16_	202	Aso-2A	4.09508	0.7315	15.6208	67.1914	0.147	0.089	4.99878	2.16259	0.7099	0.1175	3.97604	99.8395		4.10166	0.732676	15.6459	67.2994	0.147236	0.089143	5.00681	2.16606	0.711041	0.117689	3.98243	100
Oxford JEOL JXA-8200	2025-08-08	ITJ16	ITJ16_	203	Aso-2A	4.3628	2	16.029	60.2197	0.406	0.1241	2.50491	4.69562	1.1663	0.1062	6.77734	98.392		4.4341	2.03269	16.2909	61.2039	0.412635	0.126128	2.54585	4.77236	1.18536	0.107936	6.8881	100
Oxford JEOL JXA-8200	2025-08-08	ITJ16	ITJ16_	204	Aso-2A	4.0455	2.28	15.7801	59.8073	0.4446	0.0676	2.56008	5.75689	1.1379	0.1696	7.01831	99.0678		4.08357	2.30145	15.9286	60.37	0.448783	0.0682361	2.58417	5.81106	1.14861	0.171196	7.08435	100
Oxford JEOL JXA-8200	2025-08-08	ITJ16	ITJ16_	206	Aso-2A	4.08516	2.23	15.6307	59.425	0.4469	0.0896	2.52698	5.47655	1.1905	0.124	7.07855	98.304		4.15565	2.26847	15.9004	60.4502	0.45461	0.0911459	2.57057	5.57104	1.21104	0.126139	7.20068	100
Oxford JEOL JXA-8200	2025-08-08	ITJ16	ITJ16_	207	Aso-2A	3.75795	2.33	15.8796	60.4612	0.315	0.1279	3.87323	3.19382	1.173	0.152	6.45604	97.7197		3.84564	2.38437	16.2502	61.872	0.32235	0.130884	3.96361	3.26835	1.20037	0.155547	6.60669	100
Oxford JEOL JXA-8200	2025-08-13	ITJ16	ITJ16_	254	Aso-2A	3.83182	2.07	15.9176	59.5276	0.4938	0.0752	3.6751	4.97	1.104	0.1324	7.04	98.8375		3.87688	2.09435	16.1048	60.2277	0.499608	0.0760845	3.71833	5.02846	1.11699	0.133957	7.1228	100
Oxford JEOL JXA-8200	2025-08-13	ITJ16	ITJ16_	255	Aso-2A	3.53323	2.18	15.4834	59.6173	0.3957	0.0667	3.66386	4.97	1.2003	0.1445	7.58	98.835		3.57488	2.2057	15.6659	60.32	0.400364	0.0674862	3.70705	5.02858	1.21445	0.146203	7.66935	100
Oxford JEOL JXA-8200	2025-08-13	ITJ16	ITJ16_	256	Aso-2A	3.9612	2	15.8485	59.8865	0.479	0.0811	3.2705	4.85	1.1348	0.094	6.61	98.2157		4.03317	2.03634	16.1364	60.9745	0.487702	0.0825734	3.32992	4.93811	1.15542	0.0957078	6.73009	100
Oxford JEOL JXA-8200	2025-08-13	ITJ16	ITJ16_	257	Aso-2A	3.40385	2.33	15.6709	59.2085	0.4571	0.0738	3.66386	5.03	1.1383	0.1265	7.16	98.2628		3.46402	2.37119	15.9479	60.2553	0.465181	0.0751047	3.72863	5.11893	1.15842	0.128736	7.28658	100
Oxford JEOL JXA-8200	2025-08-13	ITJ16	ITJ16_	258	Aso-2A	3.9413	2.06	15.9176	60.774	0.5373	0.0663	3.33793	4.37	1.1167	0.1006	6.55	98.7717		3.99031	2.08562	16.1155	61.5297	0.543982	0.0671245	3.37944	4.42434	1.13059	0.101851	6.63145	100
Oxford JEOL JXA-8200	2025-08-13	ITJ16	ITJ16_	259	Aso-2A	3.37399	2.35	15.6709	59.5974	0.4349	0.0569	3.58519	5.19	1.1948	0.1642	6.74	98.3582		3.43031	2.38923	15.9325	60.5922	0.442159	0.0578498	3.64503	5.27663	1.21474	0.166941	6.8525	100
Oxford JEOL JXA-8200	2025-08-13	ITJ16	ITJ16_	260	Aso-2A	2.57777	2.15	15.8189	59.9464	0.5456	0.0713	3.74253	4.61	1.1282	0.1515	6.94	97.6822		2.63893	2.20102	16.1943	61.3688	0.558546	0.0729918	3.83134	4.71939	1.15497	0.155095	7.10467	100
Oxford JEOL JXA-8200	2025-08-13	ITJ16	ITJ16_	261	Aso-2A	3.87163	0.7529	14.5262	63.2867	0.1306	0.1129	4.74279	1.83	0.6726	0.093	3.63	93.6493		4.13418	0.803957	15.5112	67.5784	0.139457	0.120556	5.06442	1.9541	0.718212	0.0993067	3.87617	100
Oxford JEOL JXA-8200	2025-08-13	ITJ16	ITJ16_	262	Aso-2A	4.16026	0.5963	15.3156	66.4675	0.1279	0.0997	5.09119	1.99	0.6731	0.1411	3.74	98.4026		4.22779	0.60598	15.5642	67.5464	0.129976	0.101318	5.17384	2.0223	0.684026	0.14339	3.80071	100
Oxford JEOL JXA-8200	2025-08-13	ITJ16	ITJ16_	263	Aso-2A	3.91144	0.6828	15.3551	66.6669	0.1024	0.109	4.99004	2.07	0.678	0.0939	4.12	98.7796		3.95976	0.691236	15.5448	67.4906	0.103665	0.110347	5.0517	2.09557	0.686377	0.0950601	4.1709	100
Oxford JEOL JXA-8200	2025-08-13	ITJ16	ITJ16_	264	Aso-2A	4.10054	0.6535	15.365	66.1085	0.1999	0.077	5.035	2	0.7412	0.1495	4.09	98.5201		4.16213	0.663316	15.5958	67.1015	0.202903	0.0781566	5.11063	2.03004	0.752334	0.151746	4.15144	100
Oxford JEOL JXA-8200	2025-08-13	ITJ16	ITJ16_	265	Aso-2A	3.38394	2.13	15.7794	60.6144	0.3297	0.1233	4.06846	2.67	1.0996	0.1506	6.65	96.9995		3.48862	2.19589	16.2676	62.4894	0.339899	0.127114	4.19431	2.75259	1.13361	0.155259	6.85571	100
Oxford JEOL JXA-8200	2025-08-13	ITJ16	ITJ16_2_	266	Aso-2A	3.99106	0.6845	14.9998	65.0915	0.1253	0.1062	5.01252	2.12	0.7258	0.0903	4	96.947		4.11674	0.706056	15.4722	67.1413	0.129246	0.109544	5.17037	2.18676	0.748657	0.0931437	4.12597	100
Oxford JEOL JXA-8200	2025-08-13	ITJ16	ITJ16_2_	267	Aso-2A	4.10054	0.6867	15.0294	65.7196	0.1615	0.1168	4.8327	2.16	0.6819	0.1189	3.72	97.3281		4.21311	0.705551	15.442	67.5238	0.165934	0.120006	4.96537	2.2193	0.70062	0.122164	3.82212	100
Oxford JEOL JXA-8200	2025-08-13	ITJ16	ITJ16_2_	268	Aso-2A	4.12045	0.7239	15.1479	66.6769	0.1539	0.1057	4.90013	2.34	0.6935	0.1472	4.06	99.0695		4.15915	0.730699	15.2901	67.3031	0.155345	0.106693	4.94616	2.36198	0.700014	0.148583	4.09813	100
Oxford JEOL JXA-8200	2025-08-13	ITJ16	ITJ16_2_	269	Aso-2A	3.9612	0.6882	14.8716	65.6199	0.163	0.0794	4.93385	1.99	0.6552	0.155	4.23	97.3473		4.06914	0.706953	15.2768	67.408	0.167442	0.0815636	5.06829	2.04423	0.673054	0.159224	4.34527	100
Oxford JEOL JXA-8200	2025-08-13	ITJ16	ITJ16_2_	270	Aso-2A	4.10054	0.6832	15.2959	66.3777	0.1283	0.0854	4.99004	1.95	0.7515	0.1325	4.14	98.6351		4.15728	0.692654	15.5076	67.2963	0.130075	0.0865817	5.05909	1.97698	0.761899	0.134334	4.19729	100
Oxford JEOL JXA-8200	2025-08-13	ITJ16	ITJ16_2_	271	Aso-2A	4.03087	0.7093	15.1084	65.3707	0.1589	0.1003	4.59668	2.16	0.7645	0.0922	4.06	97.1518		4.14904	0.730095	15.5513	67.2871	0.163558	0.10324	4.73144	2.22332	0.786913	0.094903	4.17903	100
Oxford JEOL JXA-8200	2025-08-13	ITJ16	ITJ16_2_	272	Aso-2A	3.97115	0.6744	14.9604	65.1513	0.1446	0.088	4.96757	2.1	0.6685	0.1156	3.79	96.6315		4.10959	0.697909	15.4819	67.4224	0.149641	0.0910676	5.14073	2.17321	0.691804	0.11963	3.92212	100
Oxford JEOL JXA-8200	2025-08-13	ITJ16	ITJ16_2_	273	Aso-2A	3.56309	2.13	16.036	60.9235	0.5321	0.0953	3.86616	3.21	1.1545	0.1951	6.92	98.6258		3.61274	2.15968	16.2595	61.7724	0.539514	0.0966279	3.92003	3.25473	1.17059	0.197818	7.01642	100
Oxford JEOL JXA-8200	2025-08-08	ITJ16	ITJ16_	224	Aso-2A	4.03559	0.6433	15.0433	66.5274	0.198	0.0968	4.9105	2.05246	0.6629	0.087	3.88567	98.143		4.11195	0.655472	15.328	67.7862	0.201747	0.0986316	5.00342	2.09129	0.675443	0.0886462	3.9592	100
Oxford JEOL JXA-8200	2025-08-08	ITJ16	ITJ16_	226	Aso-2A	3.30184	2.44	15.7203	60.6926	0.4742	0.0619	3.37666	4.93591	1.1547	0.1283	6.24519	98.5316		3.35105	2.47636	15.9546	61.597	0.481267	0.0628225	3.42698	5.00947	1.17191	0.130212	6.33826	100
Oxford JEOL JXA-8200	2025-08-08	ITJ15	ITJ15_	18	Aso-2B	3.36134	2.26	15.571	59.7167	0.3773	0.0612	3.37666	5.15617	1.1074	0.1696	6.92794	98.0853		3.42695	2.30412	15.875	60.8824	0.384665	0.0623946	3.44257	5.25682	1.12902	0.172911	7.06318	100
Oxford JEOL JXA-8200	2025-08-08	ITJ15	ITJ15_	19	Aso-2B	3.49024	2.19	15.7303	60.7328	0.3696	0.0908	3.44287	5.15617	1.1319	0.1599	7.31952	99.8141		3.49674	2.19408	15.7596	60.8459	0.370288	0.0909691	3.44928	5.16577	1.13401	0.160198	7.33316	100
Oxford JEOL JXA-8200	2025-08-13	ITJ15	ITJ15_	234	Aso-2B	3.62281	2.21	15.809	59.4478	0.4181	0.0676	3.2705	5.36	1.163	0.1495	7.13	98.6484		3.67245	2.24028	16.0257	60.2623	0.423829	0.0685262	3.31531	5.43344	1.17893	0.151548	7.22769	100
Oxford JEOL JXA-8200	2025-08-13	ITJ15	ITJ15_	235	Aso-2B	3.44366	2.24	15.7597	59.6871	0.3817	0.0923	3.63014	4.33	1.1007	0.1651	7.1	97.9304		3.51643	2.28734	16.0928	60.9485	0.389767	0.0942506	3.70686	4.42151	1.12396	0.168589	7.25005	100
Oxford JEOL JXA-8200	2025-08-13	ITJ15	ITJ15_	236	Aso-2B	3.73229	2.27	15.7301	58.9891	0.4601	0.0597	3.46156	4.97	1.1045	0.1552	6.94	97.8726		3.81341	2.31934	16.072	60.2714	0.470101	0.0609977	3.5368	5.07803	1.12851	0.158574	7.09085	100
Oxford JEOL JXA-8200	2025-08-13	ITJ15	ITJ15_	237	Aso-2B	3.56309	2.34	15.5426	58.9393	0.4364	0.0655	3.50652	5.14	1.1257	0.1634	7.59	98.4125		3.62057	2.37775	15.7933	59.89	0.44344	0.0665566	3.56308	5.22291	1.14386	0.166036	7.71244	100
Oxford JEOL JXA-8200	2025-08-13	ITJ15	ITJ15_	238	Aso-2B	3.66262	2.22	15.8781	59.9364	0.4913	0.0481	3.41661	4.93	1.1559	0.1763	6.87	98.7853		3.70765	2.2473	16.0734	60.6734	0.497341	0.0486914	3.45862	4.99062	1.17011	0.178468	6.95447	100
Oxford JEOL JXA-8200	2025-08-13	ITJ15	ITJ15_	239	Aso-2B	3.61285	2.26	15.5525	60.4549	0.4507	0.0533	3.6751	4.91	1.1439	0.1177	6.4	98.6309		3.663	2.29137	15.7683	61.2941	0.456956	0.0540399	3.72611	4.97816	1.15978	0.119334	6.48884	100
Oxford JEOL JXA-8200	2025-08-13	ITJ15	ITJ15_	240	Aso-2B	4.01096	2.11	15.9965	60.1757	0.46	0.0708	2.85466	5.3	1.1596	0.1304	7.07	99.3387		4.03767	2.12405	16.103	60.5763	0.463062	0.0712713	2.87367	5.33528	1.16732	0.131268	7.11707	100
Oxford JEOL JXA-8200	2025-08-13	ITJ15	ITJ15_	241	Aso-2B	3.55314	2.05	15.8781	60.3751	0.4087	0.0746	3.89988	4.87	1.1523	0.1637	7.04	99.4656		3.57223	2.06102	15.9634	60.6995	0.410896	0.0750008	3.92083	4.89617	1.15849	0.16458	7.07783	100
Oxford JEOL JXA-8200	2025-08-13	ITJ15	ITJ15_	242	Aso-2B	3.83182	2.12	15.9077	59.9065	0.5257	0.0805	3.52899	4.73	1.1619	0.1904	6.87	98.8535		3.87626	2.14459	16.0922	60.6013	0.531797	0.0814336	3.56992	4.78486	1.17538	0.192608	6.94968	100
Oxford JEOL JXA-8200	2025-08-13	ITJ15	ITJ15_	243	Aso-2B	3.69248	2.18	15.7104	59.8965	0.4024	0.0857	3.6189	4.57	1.1474	0.1402	6.95	98.3939		3.75275	2.21558	15.9668	60.8742	0.408968	0.0870989	3.67798	4.64459	1.16613	0.142488	7.06344	100
Oxford JEOL JXA-8200	2025-08-13	ITJ15	ITJ15_	244	Aso-2B	3.73229	2.08	16.0558	60.2555	0.4387	0.0572	3.77625	4.74	1.1817	0.1404	7.03	99.4878		3.7515	2.09071	16.1384	60.5657	0.440959	0.0574945	3.79569	4.76441	1.18778	0.141123	7.0662	100
Oxford JEOL JXA-8200	2025-08-13	ITJ15	ITJ15_	245	Aso-2B	3.48347	2.29	15.7498	59.4677	0.4685	0.1072	3.6751	4.33	1.1335	0.1812	7.7	98.5865		3.53341	2.32283	15.9756	60.3203	0.475217	0.108737	3.72779	4.39208	1.14975	0.183798	7.8104	100
Oxford JEOL JXA-8200	2025-08-13	ITJ15	ITJ15_	246	Aso-2B	3.52328	2.32	15.7992	59.2384	0.5034	0.048	3.73129	4.49	1.1315	0.1497	7.31	98.2448		3.58623	2.36145	16.0814	60.2968	0.512394	0.0488576	3.79796	4.57022	1.15172	0.152375	7.4406	100
Oxford JEOL JXA-8200	2025-08-13	ITJ15	ITJ15_	247	Aso-2B	3.68252	1.83	16.0459	61.8508	0.4295	0.0683	3.8212	4.49	1.1479	0.1516	5.65	99.1678		3.71343	1.84536	16.1805	62.3699	0.433104	0.0688732	3.85327	4.52768	1.15753	0.152872	5.69742	100
Oxford JEOL JXA-8200	2025-08-13	ITJ15	ITJ15_	248	Aso-2B	3.71238	2.18	15.7696	60.076	0.4636	0.0649	3.76501	4.56	1.1283	0.1102	6.6	98.4299		3.7716	2.21477	16.0211	61.0343	0.470995	0.0659352	3.82507	4.63274	1.1463	0.111958	6.70528	100
Oxford JEOL JXA-8200	2025-08-13	ITJ15	ITJ15_	249	Aso-2B	3.64271	2.23	15.9176	59.5774	0.4942	0.0732	3.73129	5.03	1.1295	0.1689	6.92	98.9148		3.68268	2.25446	16.0922	60.231	0.499622	0.0740031	3.77223	5.08518	1.14189	0.170753	6.99592	100
Oxford JEOL JXA-8200	2025-08-13	ITJ15	ITJ15_	250	Aso-2B	3.23465	2.38	15.7498	59.5076	0.4383	0.1435	3.58519	3.99	1.1198	0.1619	7.23	97.5408		3.3162	2.44	16.1469	61.0079	0.44935	0.147118	3.67558	4.0906	1.14803	0.165982	7.41228	100
Oxford JEOL JXA-8200	2025-08-13	ITJ15	ITJ15_	251	Aso-2B	3.54318	2.24	15.9373	60.066	0.4352	0.0616	3.84368	4.93	1.1933	0.1512	7	99.4015		3.56452	2.25349	16.0333	60.4277	0.43782	0.0619709	3.86682	4.95968	1.20048	0.15211	7.04215	100
Oxford JEOL JXA-8200	2025-08-13	ITJ15	ITJ15_	252	Aso-2B	3.55314	2.35	15.5426	58.5504	0.4538	0.0719	3.66386	5.14	1.1247	0.1626	7.3	97.913		3.62887	2.40009	15.8739	59.7984	0.463473	0.0734325	3.74195	5.24956	1.14867	0.166066	7.4556	100
Oxford JEOL JXA-8200	2025-08-13	ITJ15	ITJ15_	253	Aso-2B	3.35408	2.53	15.6511	59.2384	0.6087	0.0615	3.77625	5.12	1.153	0.168	6.91	98.5711		3.4027	2.56668	15.878	60.0971	0.617524	0.0623915	3.83099	5.19422	1.16971	0.170435	7.01017	100
Oxford JEOL-8600	2018-10-11	ITJ332	Aso-2a_1	40	Aso-2T	2.993	2.085	15.649	61.285	0.478	0.054	3.967	4.2	1.187	0.051	7.079	99.027		3.022	2.106	15.803	61.887	0.483	0.054	4.006	4.241	1.199	0.052	7.149	100
Oxford JEOL-8600	2018-10-11	ITJ332	Aso-2a_2	41	Aso-2T	3.006	2.114	15.223	61.007	0.461	0.049	3.843	3.959	1.128	0.148	6.759	97.695		3.077	2.164	15.582	62.446	0.472	0.05	3.934	4.052	1.154	0.151	6.918	100
Oxford JEOL-8600	2018-10-11	ITJ332	Aso-2a_3	42	Aso-2T	2.898	2.076	15.414	60.74	0.435	0.106	4.186	3.588	1.259	0.168	6.634	97.504		2.972	2.129	15.808	62.295	0.446	0.108	4.294	3.68	1.291	0.172	6.804	100
Oxford JEOL-8600	2018-10-11	ITJ332	Aso-2a_4	43	Aso-2T	3.921	2.161	15.809	60.348	0.524	0.051	2.729	5.298	1.206	0.204	6.985	99.237		3.951	2.178	15.931	60.812	0.528	0.051	2.75	5.339	1.216	0.205	7.039	100
Oxford JEOL-8600	2018-10-11	ITJ332	Aso-2a_5	44	Aso-2T	3.454	1.935	15.769	61.188	0.55	0.065	3.481	4.327	1.101	0.191	6.867	98.928		3.491	1.956	15.94	61.851	0.556	0.066	3.518	4.374	1.113	0.193	6.941	100
Oxford JEOL-8600	2018-10-11	ITJ332	Aso-2a_6	45	Aso-2T	2.93	2.003	13.894	53.766	0.508	0.073	3.751	4.645	1.044	0.04	6.02	88.672		3.304	2.259	15.669	60.634	0.573	0.082	4.23	5.238	1.177	0.045	6.789	100
Oxford JEOL-8600	2018-10-11	ITJ332	Aso-2a_7	46	Aso-2T	3.527	2.033	15.567	60.769	0.559	0.058	3.88	5.064	1.182	0.2	6.863	99.701		3.537	2.039	15.614	60.951	0.561	0.059	3.891	5.079	1.186	0.2	6.884	100
Oxford JEOL-8600	2018-10-11	ITJ332	Aso-2a_8	47	Aso-2T	3.915	1.767	15.595	61.506	0.517	0.096	3.797	4.127	1.175	0.125	6.398	99.017		3.954	1.784	15.75	62.117	0.522	0.097	3.835	4.168	1.187	0.127	6.462	100
Oxford JEOL-8600	2018-10-11	ITJ332	Aso-2a_9	48	Aso-2T	3.537	2.227	15.304	60.154	0.574	0.072	4.161	4.864	1.101	0.158	6.904	99.056		3.571	2.248	15.45	60.727	0.58	0.073	4.201	4.911	1.112	0.159	6.969	100
Oxford JEOL-8600	2018-10-11	ITJ332	Aso-2a_10	49	Aso-2T	3.317	2.223	15.503	59.725	0.525	0.076	4.061	5.039	1.224	0.195	6.828	98.718		3.36	2.252	15.705	60.501	0.532	0.077	4.114	5.105	1.24	0.198	6.917	100
Oxford JEOL-8600	2018-10-11	ITJ332	Aso-2a_13	52	Aso-2T	3.192	2.204	15.345	60.704	0.531	0.091	3.984	4.042	1.073	0.211	6.706	98.084		3.254	2.248	15.645	61.891	0.541	0.093	4.062	4.121	1.094	0.216	6.837	100
Oxford JEOL-8600	2018-10-11	ITJ332	Aso-2a_16	55	Aso-2T	3.24	2.62	15.043	59.509	0.542	0.063	3.098	5.258	1.16	0.096	6.911	97.54		3.322	2.686	15.422	61.01	0.555	0.065	3.176	5.391	1.189	0.098	7.085	100
Oxford JEOL-8600	2018-10-11	ITJ332	Aso-2a_17	56	Aso-2T	2.877	2.288	15.748	61.378	0.588	0.096	3.816	4.453	1.194	0.106	7.085	99.629		2.887	2.297	15.807	61.607	0.59	0.096	3.831	4.47	1.199	0.106	7.111	100
Oxford JEOL-8600	2018-10-11	ITJ332	Aso-2a_19	58	Aso-2T	3.512	2.316	15.384	58.867	0.557	0.075	3.009	4.779	1.13	0.169	7.1	96.897		3.624	2.391	15.876	60.752	0.574	0.077	3.105	4.932	1.167	0.175	7.328	100
Oxford JEOL-8600	2018-10-11	ITJ332	Aso-2a_21	60	Aso-2T	3.299	2.243	15.592	61.122	0.468	0.085	4.014	3.483	1.178	0.119	7.017	98.619		3.346	2.275	15.811	61.978	0.474	0.086	4.07	3.531	1.194	0.121	7.115	100
Oxford JEOL-8600	2018-10-11	ITJ332	Aso-2a_22	61	Aso-2T	3.625	2.144	15.614	60.971	0.58	0.098	3.858	3.463	1.104	0.229	6.251	97.937		3.702	2.189	15.943	62.256	0.592	0.1	3.939	3.536	1.127	0.233	6.383	100
Oxford JEOL-8600	2018-10-11	ITJ332	Aso-2a_23	62	Aso-2T	3.709	2.217	15.589	60.916	0.529	0.086	4.166	2.83	1.206	0.078	6.832	98.157		3.778	2.259	15.881	62.059	0.539	0.088	4.245	2.883	1.228	0.079	6.96	100
Oxford JEOL-8600	2018-10-11	ITJ332	Aso-2a_25	64	Aso-2T	3.358	2.12	15.356	60.715	0.516	0.083	3.694	4.88	1.116	0.1	6.783	98.721		3.402	2.147	15.555	61.502	0.523	0.084	3.741	4.943	1.131	0.101	6.871	100
Oxford JEOL-8600	2018-10-11	ITJ332	Aso-2a_26	65	Aso-2T	3.283	1.955	15.89	61.857	0.486	0.072	3.897	3.622	1.199	0.13	6.468	98.859		3.321	1.978	16.074	62.571	0.492	0.073	3.942	3.664	1.213	0.131	6.543	100
Oxford JEOL-8600	2018-10-11	ITJ332	Aso-2a_27	66	Aso-2T	2.997	2.307	15.789	60.672	0.499	0.087	3.931	3.966	1.179	0.156	7.342	98.924		3.03	2.333	15.961	61.332	0.504	0.088	3.974	4.01	1.191	0.158	7.422	100
Oxford JEOL-8600	2018-10-11	ITJ332	Aso-2a_29	68	Aso-2T	3.687	1.899	15.624	61.189	0.481	0.089	4.133	3.372	1.141	0.172	6.453	98.241		3.753	1.933	15.904	62.285	0.49	0.091	4.207	3.432	1.162	0.175	6.569	100
Oxford JEOL-8600	2018-10-11	ITJ332	Aso-2a_30	69	Aso-2T	3.677	2.112	15.768	61.435	0.55	0.117	4.206	2.723	1.15	0.11	6.927	98.774		3.723	2.138	15.964	62.198	0.556	0.118	4.258	2.757	1.164	0.111	7.013	100
Oxford JEOL-8600	2018-10-11	ITJ332	Aso-2b_1	73	Aso-2T	3.191	2.211	15.585	58.452	0.463	0.123	3.725	4.327	1.103	0.158	6.082	95.419		3.344	2.317	16.333	61.259	0.485	0.129	3.903	4.534	1.156	0.166	6.374	100
Oxford JEOL-8600	2018-10-11	ITJ332	Aso-2b_2	74	Aso-2T	3.32	2.143	15.887	60.693	0.481	0.063	3.797	5.037	1.164	0.182	7.256	100.023		3.32	2.143	15.883	60.679	0.481	0.063	3.796	5.036	1.163	0.182	7.255	100
Oxford JEOL-8600	2018-10-11	ITJ332	Aso-2b_4	76	Aso-2T	3.057	2.125	15.472	60.789	0.561	0.119	4.04	3.498	1.16	0.119	6.838	97.779		3.126	2.173	15.823	62.17	0.574	0.122	4.132	3.578	1.187	0.122	6.994	100
Oxford JEOL-8600	2018-10-11	ITJ332	Aso-2b_6	78	Aso-2T	3.307	2.123	15.716	61.051	0.516	0.076	3.992	3.81	1.14	0.16	6.824	98.714		3.35	2.151	15.921	61.847	0.522	0.077	4.044	3.86	1.154	0.162	6.912	100
Oxford JEOL-8600	2018-10-11	ITJ332	Aso-2b_8	80	Aso-2T	3.099	2.096	15.244	60.843	0.497	0.082	4.115	3.622	1.169	0.218	6.581	97.565		3.177	2.148	15.624	62.361	0.509	0.084	4.218	3.713	1.198	0.224	6.745	100
Oxford JEOL-8600	2018-10-11	ITJ332	Aso-2b_9	81	Aso-2T	2.786	2.355	15.546	60.567	0.539	0.078	3.831	4.207	1.078	0.14	7.337	98.463		2.83	2.392	15.788	61.513	0.547	0.079	3.891	4.273	1.095	0.142	7.451	100
Oxford JEOL-8600	2018-10-11	ITJ332	Aso-2b_12	84	Aso-2T	3.427	2.308	15.442	59.617	0.479	0.076	3.7	4.975	1.174	0.232	7.334	98.765		3.47	2.337	15.635	60.362	0.485	0.077	3.747	5.037	1.189	0.235	7.426	100
Oxford JEOL-8600	2018-10-11	ITJ332	Aso-2b_13	85	Aso-2T	2.874	2.19	15.697	59.886	0.542	0.123	3.627	3.835	1.158	0.181	6.807	96.921		2.966	2.26	16.195	61.789	0.56	0.127	3.743	3.957	1.194	0.186	7.024	100
Oxford JEOL-8600	2018-10-11	ITJ332	Aso-2b_16	88	Aso-2T	2.611	1.871	14.792	56.054	0.467	0.192	3.819	3.283	1.1	0.155	6.228	90.57		2.883	2.065	16.332	61.89	0.516	0.212	4.216	3.625	1.214	0.172	6.876	100
Oxford JEOL-8600	2018-10-11	ITJ332	Aso-2b_19	91	Aso-2T	3.694	2.11	15.463	59.571	0.517	0.079	3.248	4.797	1.163	0.086	7.17	97.897		3.773	2.156	15.796	60.85	0.528	0.08	3.318	4.9	1.188	0.088	7.324	100
Oxford JEOL-8600	2018-10-11	ITJ332	Aso-2b_20	92	Aso-2T	2.891	1.945	15.204	59.773	0.472	0.156	4.034	2.897	1.161	0.025	6.814	95.372		3.031	2.039	15.942	62.674	0.495	0.164	4.23	3.038	1.217	0.026	7.145	100
Oxford JEOL-8600	2018-10-11	ITJ332	Aso-2b_21	93	Aso-2T	2.902	2.229	15.542	60.747	0.545	0.062	3.913	4.155	1.03	0.075	7.076	98.275		2.953	2.268	15.814	61.813	0.555	0.063	3.981	4.228	1.048	0.076	7.2	100
Oxford JEOL-8600	2018-10-11	ITJ332	Aso-2b_22	94	Aso-2T	3.124	2.176	15.501	60.817	0.536	0.098	3.99	4.157	1.135	0.175	7.029	98.739		3.164	2.204	15.699	61.594	0.543	0.1	4.041	4.21	1.149	0.177	7.119	100
Oxford JEOL-8600	2018-10-11	ITJ332	Aso-2b_23	95	Aso-2T	3.053	2.207	15.446	60.142	0.52	0.074	4.049	5.161	1.152	0.168	6.952	98.923		3.086	2.231	15.614	60.797	0.526	0.075	4.093	5.217	1.165	0.17	7.027	100
Oxford JEOL-8600	2018-10-11	ITJ332	Aso-2b_24	96	Aso-2T	3.009	2.213	15.572	60.37	0.439	0.08	3.816	4.335	1.137	0.124	7.075	98.17		3.065	2.255	15.862	61.495	0.447	0.082	3.888	4.416	1.158	0.126	7.207	100
Oxford JEOL-8600	2018-10-11	ITJ332	Aso-2b_26	98	Aso-2T	2.653	2.237	15.934	61.403	0.487	0.055	3.987	4.185	1.203	0.169	6.886	99.198		2.674	2.255	16.063	61.899	0.491	0.056	4.019	4.219	1.213	0.17	6.942	100
Oxford JEOL-8600	2018-10-11	ITJ332	Aso-2b_28	100	Aso-2T	2.868	2.156	15.42	60.463	0.541	0.081	3.782	5.191	1.114	0.205	7.406	99.228		2.891	2.173	15.54	60.934	0.545	0.081	3.812	5.232	1.122	0.207	7.464	100
Oxford JEOL-8600	2018-10-11	ITJ332	Aso-2b_29	101	Aso-2T	3.41	1.87	15.378	61.785	0.55	0.054	4.427	4.086	1.195	0.15	6.81	99.714		3.419	1.875	15.422	61.962	0.552	0.054	4.439	4.098	1.198	0.15	6.829	100
Oxford JEOL-8600	2018-10-11	ITJ332	Aso-2b_30	102	Aso-2T	3.778	2.278	15.301	59.367	0.514	0.089	3.37	4.782	1.133	0.19	6.581	97.381		3.879	2.339	15.712	60.963	0.528	0.091	3.46	4.91	1.163	0.195	6.758	100
Oxford JEOL-8600	2018-10-11	ITJ332	Aso-2c_1	106	Aso-2T	2.675	2.014	15.604	61.014	0.513	0.074	4.257	4.189	1.069	0.123	7.031	98.561		2.714	2.044	15.832	61.905	0.52	0.075	4.319	4.25	1.084	0.124	7.134	100
Oxford JEOL-8600	2018-10-11	ITJ332	Aso-2c_2	107	Aso-2T	2.788	2.059	15.86	61.457	0.542	0.085	3.843	4.493	1.194	0.098	6.671	99.09		2.814	2.078	16.005	62.021	0.547	0.086	3.879	4.534	1.205	0.099	6.732	100
Oxford JEOL-8600	2018-10-11	ITJ332	Aso-2c_5	110	Aso-2T	3.676	2.078	15.12	60.228	0.582	0.058	3.331	4.903	1.199	0.174	6.51	97.86		3.757	2.123	15.451	61.545	0.595	0.06	3.404	5.01	1.225	0.178	6.653	100
Oxford JEOL-8600	2018-10-11	ITJ332	Aso-2c_8	113	Aso-2T	2.774	2.214	15.519	60.553	0.524	0.12	3.827	4.431	1.176	0.164	6.923	98.224		2.824	2.254	15.799	61.648	0.533	0.122	3.896	4.511	1.197	0.167	7.048	100
Oxford JEOL-8600	2018-10-11	ITJ332	Aso-2c_10	115	Aso-2T	2.961	2.022	15.67	60.961	0.512	0.104	4.06	3.751	1.123	0.167	6.167	97.498		3.037	2.074	16.072	62.525	0.525	0.107	4.164	3.847	1.152	0.172	6.325	100
Oxford JEOL-8600	2018-10-11	ITJ332	Aso-2c_11	116	Aso-2T	3.024	2.273	15.724	60.945	0.528	0.107	4.105	4.012	1.091	0.1	6.787	98.696		3.064	2.303	15.932	61.75	0.535	0.108	4.159	4.065	1.105	0.101	6.877	100
Oxford JEOL-8600	2018-10-11	ITJ332	Aso-2c_16	121	Aso-2T	2.976	1.977	15.388	59.774	0.508	0.084	3.348	3.583	1.077	0.158	6.466	95.339		3.121	2.074	16.14	62.696	0.533	0.088	3.511	3.758	1.13	0.166	6.782	100
Oxford JEOL-8600	2018-10-11	ITJ332	Aso-2c_17	122	Aso-2T	3.715	2.197	15.581	60.293	0.481	0.08	3.514	4.784	1.064	0.129	6.584	98.421		3.774	2.232	15.83	61.26	0.489	0.082	3.57	4.861	1.081	0.131	6.69	100
Oxford JEOL-8600	2018-10-11	ITJ332	Aso-2c_18	123	Aso-2T	2.946	2.141	15.798	60.809	0.55	0.09	3.713	4.173	1.064	0.112	7.121	98.517		2.99	2.173	16.036	61.725	0.558	0.092	3.769	4.236	1.08	0.113	7.228	100
Oxford JEOL-8600	2018-10-11	ITJ332	Aso-2c_19	124	Aso-2T	3.078	2.027	15.59	60.861	0.588	0.101	4.318	3.788	1.079	0.183	6.161	97.773		3.148	2.073	15.945	62.247	0.601	0.103	4.416	3.875	1.104	0.187	6.301	100
Oxford JEOL-8600	2018-10-11	ITJ332	Aso-2c_20	125	Aso-2T	3.499	2.102	15.48	60.518	0.538	0.132	3.993	4.588	1.121	0.057	6.162	98.188		3.563	2.14	15.766	61.635	0.548	0.135	4.066	4.672	1.142	0.058	6.275	100
Oxford JEOL-8600	2018-10-11	ITJ332	Aso-2c_21	126	Aso-2T	4.373	2.056	15.709	61.887	0.532	0.064	2.615	4.787	1.041	0.126	6.469	99.658		4.388	2.063	15.763	62.1	0.534	0.064	2.624	4.803	1.044	0.127	6.491	100
Oxford JEOL-8600	2018-10-11	ITJ332	Aso-2c_22	127	Aso-2T	4.26	2.004	15.386	60.523	0.534	0.062	2.665	4.545	1.091	0.229	6.768	98.066		4.344	2.043	15.689	61.717	0.544	0.063	2.717	4.635	1.113	0.233	6.901	100
Oxford JEOL-8600	2018-10-11	ITJ332	Aso-2d_6	136	Aso-2T	3.379	2.203	15.341	60.491	0.526	0.045	3.827	5.003	1.088	0.129	6.795	98.826		3.419	2.229	15.523	61.21	0.532	0.046	3.873	5.063	1.101	0.13	6.876	100
Oxford JEOL-8600	2018-10-11	ITJ332	Aso-2d_7	137	Aso-2T	3.488	2.164	15.493	60.611	0.532	0.074	3.821	4.793	1.133	0.183	6.991	99.282		3.513	2.18	15.605	61.049	0.536	0.075	3.848	4.828	1.141	0.184	7.041	100
Oxford JEOL-8600	2018-10-11	ITJ332	Aso-2d_8	138	Aso-2T	3.258	2.067	15.44	59.116	0.553	0.167	3.863	2.536	1.15	0.213	6.695	95.058		3.427	2.174	16.242	62.189	0.581	0.176	4.064	2.668	1.21	0.224	7.043	100
Oxford JEOL-8600	2018-10-11	ITJ332	Aso-2d_12	142	Aso-2T	3.445	2.391	15.382	60.254	0.479	0.1	3.778	3.626	1.149	0.084	7.54	98.227		3.507	2.434	15.66	61.341	0.487	0.102	3.846	3.691	1.17	0.086	7.677	100
Oxford JEOL-8600	2018-10-11	ITJ332	Aso-2d_13	143	Aso-2T	3.059	2.174	15.236	59.933	0.534	0.138	3.965	4.029	1.118	0.172	6.691	97.048		3.153	2.24	15.699	61.756	0.55	0.142	4.085	4.152	1.152	0.177	6.895	100
Oxford JEOL-8600	2018-10-11	ITJ332	Aso-2d_15	145	Aso-2T	3.525	2.468	15.739	58.536	0.485	0.108	3.038	5.415	0.992	0.048	6.295	96.647		3.647	2.553	16.285	60.567	0.501	0.112	3.143	5.603	1.026	0.05	6.513	100
Oxford JEOL-8600	2018-10-11	ITJ332	Aso-2d_17	147	Aso-2T	3.621	2.203	15.481	60.502	0.546	0.073	3.802	4.008	1.098	0.182	7.048	98.565		3.673	2.236	15.707	61.383	0.554	0.074	3.858	4.067	1.114	0.185	7.151	100
Oxford JEOL-8600	2018-10-11	ITJ332	Aso-2d_19	149	Aso-2T	3.309	2.333	15.497	60.503	0.544	0.053	3.763	4.952	1.168	0.174	7.088	99.383		3.329	2.347	15.593	60.879	0.548	0.054	3.786	4.983	1.175	0.175	7.132	100
Oxford JEOL-8600	2018-10-11	ITJ332	Aso-2d_20	150	Aso-2T	2.938	2.258	15.332	60.227	0.528	0.084	3.558	4.572	1.113	0.173	7.563	98.345		2.988	2.296	15.59	61.24	0.537	0.085	3.618	4.649	1.132	0.175	7.69	100
Oxford JEOL-8600	2018-10-11	ITJ332	Aso-2d_21	151	Aso-2T	2.908	2.147	15.531	60.828	0.561	0.06	3.832	4.462	1.036	0.108	6.956	98.43		2.955	2.182	15.778	61.799	0.57	0.061	3.893	4.533	1.052	0.11	7.067	100
Oxford JEOL-8600	2018-10-11	ITJ332	Aso-2d_24	154	Aso-2T	2.857	2.038	15.853	61.275	0.535	0.076	3.802	4.47	1.153	0.122	6.717	98.899		2.889	2.061	16.03	61.957	0.541	0.077	3.845	4.52	1.166	0.123	6.792	100
Oxford JEOL-8600	2018-10-11	ITJ332	Aso-2d_26	156	Aso-2T	3.847	2.308	15.363	59.642	0.515	0.07	3.651	5.153	1.131	0.064	7.108	98.851		3.892	2.335	15.542	60.335	0.521	0.071	3.693	5.213	1.144	0.065	7.19	100
Oxford JEOL-8600	2018-10-11	ITJ332	Aso-2d_27	157	Aso-2T	3.938	2.107	15.66	59.948	0.521	0.086	3.393	5.046	1.035	0.107	6.763	98.603		3.994	2.136	15.882	60.798	0.528	0.087	3.441	5.118	1.05	0.109	6.859	100
Oxford JEOL-8600	2018-05-18	ITJ256	ITJ256_1	85	Aso-3W	4.269	0.4654	14.1654	68.8313	0.0646	0.1218	4.8774	1.4286	0.6089	0.0919	1.9075	96.8318		4.40868	0.480627	14.6289	71.0834	0.0667136	0.125785	5.03698	1.47534	0.628822	0.0949068	1.96991	100
Oxford JEOL-8600	2018-05-18	ITJ256	ITJ256_10	94	Aso-3W	4.0697	0.5328	14.0687	67.9351	0.1267	0.1194	4.7918	1.624	0.5691	0.0707	2.3617	96.2697		4.22739	0.553445	14.6138	70.5675	0.131609	0.124027	4.97747	1.68693	0.591152	0.0734395	2.45321	100
Oxford JEOL-8600	2018-05-18	ITJ256	ITJ256_11	95	Aso-3W	3.9266	0.4333	13.3378	65.9395	0.0796	0.1533	4.6728	1.84	0.5057	0.0825	2.0934	93.0645		4.21922	0.465591	14.3318	70.8535	0.0855321	0.164724	5.02103	1.97712	0.543387	0.0886482	2.24941	100
Oxford JEOL-8600	2018-05-18	ITJ256	ITJ256_12	96	Aso-3W	4.2337	0.7769	14.1027	66.3816	0.1896	0.0876	4.3774	2.1954	0.7131	0.0824	2.7655	95.9059		4.41443	0.810065	14.7047	69.2153	0.197694	0.0913395	4.56427	2.28912	0.743541	0.0859176	2.88356	100
Oxford JEOL-8600	2018-05-18	ITJ256	ITJ256_13	97	Aso-3W	4.1675	0.5477	13.7344	68.0704	0.087	0.1143	4.5852	1.6326	0.6111	0.0634	2.1457	95.7593		4.35206	0.571955	14.3426	71.0849	0.0908528	0.119362	4.78826	1.7049	0.638163	0.0662077	2.24072	100
Oxford JEOL-8600	2018-05-18	ITJ256	ITJ256_14	98	Aso-3W	4.1326	0.4959	13.8252	68.4566	0.1167	0.121	4.7401	1.554	0.6135	0.1041	2.1976	96.3573		4.28883	0.514647	14.3478	71.0445	0.121112	0.125574	4.9193	1.61275	0.636693	0.108035	2.28068	100
Oxford JEOL-8600	2018-05-18	ITJ256	ITJ256_15	99	Aso-3W	4.3395	0.4338	13.7504	68.443	0.1116	0.1003	4.8822	1.4065	0.5668	0.1061	2.2339	96.3741		4.50277	0.450121	14.2677	71.018	0.115799	0.104074	5.06588	1.45942	0.588125	0.110092	2.31795	100
Oxford JEOL-8600	2018-05-18	ITJ256	ITJ256_16	100	Aso-3W	4.0751	0.4688	13.7839	68.5763	0.0528	0.1093	4.7617	1.4677	0.5291	0.0393	2.0947	95.9587		4.24672	0.488544	14.3644	71.4644	0.0550237	0.113903	4.96224	1.52951	0.551383	0.0409551	2.18292	100
Oxford JEOL-8600	2018-05-18	ITJ256	ITJ256_17	101	Aso-3W	4.3111	0.4595	13.7638	68.681	0.0836	0.1158	4.9085	1.3791	0.5633	0.1125	2.0949	96.4731		4.46871	0.476299	14.267	71.1919	0.0866563	0.120033	5.08795	1.42952	0.583893	0.116613	2.17149	100
Oxford JEOL-8600	2018-05-18	ITJ256	ITJ256_19	103	Aso-3W	4.1993	0.4422	13.9593	68.9456	0.0873	0.1229	4.7524	1.4194	0.5269	0.1089	2.1466	96.7108		4.34212	0.45724	14.4341	71.2905	0.0902691	0.12708	4.91403	1.46767	0.54482	0.112604	2.21961	100
Oxford JEOL-8600	2018-05-18	ITJ256	ITJ256_2	86	Aso-3W	4.332	0.4711	14.1354	68.9072	0.0741	0.1033	4.781	1.4346	0.6248	0.1223	1.9496	96.9354		4.46896	0.485994	14.5823	71.0857	0.0764427	0.106566	4.93215	1.47995	0.644553	0.126166	2.01124	100
Oxford JEOL-8600	2018-05-18	ITJ256	ITJ256_22	106	Aso-3W	4.17	0.4895	13.7702	68.9085	0.0395	0.1105	4.8627	1.3939	0.5105	0.1446	2.1928	96.5927		4.3171	0.506767	14.2559	71.3392	0.0408934	0.114398	5.03423	1.44307	0.528508	0.149701	2.27015	100
Oxford JEOL-8600	2018-05-18	ITJ256	ITJ256_24	108	Aso-3W	4.0533	0.4964	13.9043	68.2804	0.1039	0.0936	4.6945	1.5887	0.5942	0.0806	2.1855	96.0754		4.21887	0.516678	14.4723	71.0696	0.108144	0.0974235	4.88627	1.6536	0.618473	0.0838924	2.27478	100
Oxford JEOL-8600	2018-05-18	ITJ256	ITJ256_25	109	Aso-3W	3.9765	0.5644	14.1402	68.5956	0.1113	0.1047	4.615	1.5805	0.6532	0.1256	2.2762	96.7432		4.11037	0.5834	14.6162	70.9048	0.115047	0.108225	4.77036	1.63371	0.67519	0.129828	2.35283	100
Oxford JEOL-8600	2018-05-18	ITJ256	ITJ256_26	110	Aso-3W	4.2294	0.4703	13.7782	68.5144	0.0791	0.1359	4.8787	1.4496	0.5102	0.1375	2.0541	96.2374		4.39476	0.488687	14.3169	71.1931	0.0821926	0.141213	5.06944	1.50628	0.530147	0.142876	2.13441	100
Oxford JEOL-8600	2018-05-18	ITJ256	ITJ256_27	111	Aso-3W	4.009	0.4328	13.9231	68.8122	0.0594	0.1047	4.7772	1.387	0.5286	0.1009	2.2172	96.3521		4.16078	0.449186	14.4502	71.4174	0.0616489	0.108664	4.95807	1.43951	0.548613	0.10472	2.30114	100
Oxford JEOL-8600	2018-05-18	ITJ256	ITJ256_28	112	Aso-3W	4.0505	0.4397	13.8966	68.4773	0.0707	0.0995	4.7606	1.4446	0.5251	0.1439	2.0637	95.9722		4.22049	0.458154	14.4798	71.3512	0.0736672	0.103676	4.96039	1.50523	0.547138	0.149939	2.15031	100
Oxford JEOL-8600	2018-05-18	ITJ256	ITJ256_3	87	Aso-3W	4.2759	0.4632	13.5331	68.7318	0.0404	0.0849	4.7224	1.4649	0.5621	0.0658	2.1356	96.0801		4.45035	0.482098	14.0852	71.5359	0.0420482	0.0883638	4.91507	1.52467	0.585033	0.0684845	2.22273	100
Oxford JEOL-8600	2018-05-18	ITJ256	ITJ256_4	88	Aso-3W	4.0851	0.3991	13.9991	68.986	0.0691	0.0916	4.8312	1.3662	0.5414	0.0536	2.0084	96.4308		4.2363	0.413872	14.5172	71.5394	0.0716576	0.0949904	5.01002	1.41677	0.561439	0.0555839	2.08274	100
Oxford JEOL-8600	2018-05-18	ITJ256	ITJ256_5	89	Aso-3W	4.0941	0.5883	14.077	67.7656	0.1128	0.0915	4.5354	1.7184	0.5949	0.0761	2.3169	95.971		4.26598	0.612998	14.668	70.6105	0.117536	0.0953413	4.7258	1.79054	0.619875	0.0792948	2.41417	100
Oxford JEOL-8600	2018-05-18	ITJ256	ITJ256_6	90	Aso-3W	3.9878	0.4746	13.6228	67.8061	0.1239	0.1069	4.7064	1.6239	0.5656	0.1026	2.2817	95.4023		4.17998	0.497472	14.2793	71.0739	0.129871	0.112052	4.93321	1.70216	0.592858	0.107545	2.39166	100
Oxford JEOL-8600	2018-05-18	ITJ256	ITJ256_8	92	Aso-3W	4.2569	0.4412	13.9983	69.1134	0.1156	0.1062	4.9006	1.416	0.5487	0.0929	2.046	97.0358		4.38694	0.454678	14.4259	71.2246	0.119131	0.109444	5.0503	1.45926	0.565461	0.0957379	2.1085	100
Oxford JEOL-8600	2018-05-18	ITJ256	ITJ256_9	93	Aso-3W	4.2594	0.4841	13.8484	68.5214	0.0842	0.1129	4.8509	1.4405	0.5943	0.0708	1.872	96.1389		4.43046	0.503542	14.4046	71.2733	0.0875816	0.117434	5.04572	1.49835	0.618168	0.0736434	1.94718	100
Oxford JEOL-8600	2018-05-18	ITJ257	ITJ257_1	57	Aso-3A	4.0639	0.5439	14.2522	67.4681	0.1049	0.1594	4.4541	1.6698	0.5521	0.1564	2.3187	95.7435		4.24457	0.56808	14.8858	70.4676	0.109564	0.166486	4.65212	1.74403	0.576645	0.163353	2.42178	100
Oxford JEOL-8600	2018-05-18	ITJ257	ITJ257_10	66	Aso-3A	4.3535	0.5535	14.5075	68.6086	0.1191	0.1039	4.7444	1.6447	0.61	0.0573	2.3326	97.6351		4.45895	0.566907	14.8589	70.2704	0.121985	0.106417	4.85932	1.68454	0.624775	0.0586879	2.3891	100
Oxford JEOL-8600	2018-05-18	ITJ257	ITJ257_11	67	Aso-3A	4.1028	0.5611	14.511	69.026	0.1333	0.0661	4.6878	1.6629	0.6437	0.0821	2.0643	97.5411		4.20623	0.575245	14.8768	70.7661	0.13666	0.0677663	4.80597	1.70482	0.659927	0.0841696	2.11634	100
Oxford JEOL-8600	2018-05-18	ITJ257	ITJ257_12	68	Aso-3A	3.9301	0.5353	14.658	68.9777	0.1248	0.1359	4.6306	1.7343	0.6308	0.1305	2.4381	97.9261		4.01333	0.546637	14.9684	70.4385	0.127443	0.138778	4.72867	1.77103	0.644159	0.133264	2.48973	100
Oxford JEOL-8600	2018-05-18	ITJ257	ITJ257_13	69	Aso-3A	4.1991	0.522	14.3568	68.3415	0.0931	0.1462	4.6847	1.6949	0.6222	0.0677	2.4124	97.1406		4.3227	0.537365	14.7794	70.3532	0.0958405	0.150503	4.8226	1.74479	0.640515	0.0696928	2.48341	100
Oxford JEOL-8600	2018-05-18	ITJ257	ITJ257_15	71	Aso-3A	4.2198	0.5527	14.7009	69.1748	0.1282	0.1084	4.4891	1.708	0.5814	0.1068	2.4336	98.2037		4.29699	0.56281	14.9698	70.4401	0.130545	0.110383	4.57121	1.73924	0.592035	0.108754	2.47811	100
Oxford JEOL-8600	2018-05-18	ITJ257	ITJ257_16	72	Aso-3A	4.1067	0.5344	14.3406	69.3827	0.1152	0.098	4.7468	1.6801	0.5755	0.171	2.2455	97.9965		4.19066	0.545326	14.6338	70.8012	0.117555	0.100004	4.84385	1.71445	0.587266	0.174496	2.29141	100
Oxford JEOL-8600	2018-05-18	ITJ257	ITJ257_17	73	Aso-3A	4.3402	0.5642	14.627	68.4902	0.0915	0.1084	4.742	1.6218	0.625	0.1004	2.1252	97.4359		4.45442	0.579047	15.0119	70.2926	0.0939079	0.111253	4.86679	1.66448	0.641447	0.103042	2.18113	100
Oxford JEOL-8600	2018-05-18	ITJ257	ITJ257_18	74	Aso-3A	4.0957	0.5097	14.2355	67.9543	0.1215	0.127	4.5527	1.663	0.5905	0.0974	2.0744	96.0217		4.26539	0.530818	14.8253	70.7697	0.126534	0.132262	4.74132	1.7319	0.614965	0.101435	2.16035	100
Oxford JEOL-8600	2018-05-18	ITJ257	ITJ257_19	75	Aso-3A	4.0289	0.4944	13.8938	66.6843	0.0966	0.1441	4.4926	1.6113	0.5447	0.0667	2.1533	94.2107		4.27648	0.524781	14.7476	70.7821	0.102536	0.152955	4.76867	1.71032	0.578172	0.0707988	2.28562	100
Oxford JEOL-8600	2018-05-18	ITJ257	ITJ257_2	58	Aso-3A	4.1039	0.5151	14.5237	68.8577	0.1048	0.1327	4.8211	1.6463	0.5734	0.073	2.2687	97.6204		4.20394	0.527656	14.8777	70.5362	0.107355	0.135935	4.93862	1.68643	0.587377	0.0747795	2.324	100
Oxford JEOL-8600	2018-05-18	ITJ257	ITJ257_20	76	Aso-3A	3.9068	0.4921	14.2359	68.0022	0.0892	0.0995	4.6675	1.6027	0.5494	0.0885	2.4163	96.1501		4.06323	0.511804	14.8059	70.725	0.0927716	0.103484	4.85439	1.66687	0.571398	0.0920436	2.51305	100
Oxford JEOL-8600	2018-05-18	ITJ257	ITJ257_21	77	Aso-3A	4.1672	0.5946	14.5078	69.4423	0.1045	0.1106	4.7512	1.6835	0.5556	0.0801	2.4021	98.3995		4.23498	0.604271	14.7438	70.5718	0.1062	0.112399	4.82848	1.71088	0.564637	0.0814029	2.44117	100
Oxford JEOL-8600	2018-05-18	ITJ257	ITJ257_22	78	Aso-3A	3.8889	0.5249	14.7056	68.089	0.0706	0.1188	4.5756	1.631	0.5791	0.0806	2.3561	96.6202		4.02493	0.543261	15.22	70.4708	0.0730696	0.122956	4.73566	1.68805	0.599357	0.0834194	2.43852	100
Oxford JEOL-8600	2018-05-18	ITJ257	ITJ257_23	79	Aso-3A	4.1271	0.4877	14.0411	69.5002	0.0598	0.0919	4.7923	1.5358	0.5574	0.1259	2.1539	97.4731		4.23409	0.500343	14.4051	71.3019	0.0613503	0.0942824	4.91654	1.57561	0.57185	0.129164	2.20974	100
Oxford JEOL-8600	2018-05-18	ITJ257	ITJ257_24	80	Aso-3A	4.1253	0.5447	14.1787	69.7379	0.0811	0.1125	4.9455	1.5572	0.5678	0.1198	2.0472	98.0177		4.20873	0.555716	14.4654	71.1483	0.0827402	0.114775	5.04552	1.58869	0.579283	0.122223	2.0886	100
Oxford JEOL-8600	2018-05-18	ITJ257	ITJ257_25	81	Aso-3A	4.0535	0.5655	14.1711	67.3688	0.1083	0.1048	4.4825	2.2336	0.6279	0.0723	2.38	96.1683		4.21501	0.588032	14.7357	70.053	0.112615	0.108976	4.6611	2.32259	0.652918	0.0751807	2.47483	100
Oxford JEOL-8600	2018-05-18	ITJ257	ITJ257_3	59	Aso-3A	4.2392	0.48	14.4595	69.6019	0.113	0.1085	4.8759	1.4508	0.567	0.0569	2.1975	98.1502		4.31909	0.489046	14.732	70.9137	0.11513	0.110545	4.96779	1.47814	0.577686	0.0579724	2.23892	100
Oxford JEOL-8600	2018-05-18	ITJ257	ITJ257_4	60	Aso-3A	4.259	0.4678	14.3272	66.8953	0.0693	0.1653	4.5836	1.6101	0.5488	0.0671	2.0921	95.0856		4.47912	0.491978	15.0677	70.3527	0.0728817	0.173843	4.8205	1.69332	0.577164	0.070568	2.20023	100
Oxford JEOL-8600	2018-05-18	ITJ257	ITJ257_5	61	Aso-3A	4.1044	0.5536	14.7419	68.8759	0.1728	0.1114	4.591	1.7257	0.6657	0.04	2.2802	97.8626		4.19404	0.565691	15.0639	70.3802	0.176574	0.113833	4.69127	1.76339	0.680239	0.0408736	2.33	100
Oxford JEOL-8600	2018-05-18	ITJ257	ITJ257_7	63	Aso-3A	4.1644	0.5601	14.4802	67.8108	0.1009	0.1571	4.6771	1.6328	0.5437	0.0972	2.2077	96.432		4.31848	0.580824	15.016	70.3198	0.104633	0.162913	4.85015	1.69321	0.563817	0.100796	2.28939	100
Oxford JEOL-8600	2018-05-18	ITJ257	ITJ257_8	64	Aso-3A	4.1645	0.5517	14.5137	67.8053	0.1231	0.1455	4.5966	1.7393	0.5137	0.0895	2.3312	96.5741		4.31223	0.571271	15.0286	70.2106	0.127467	0.150662	4.75966	1.801	0.531923	0.092675	2.4139	100
Oxford JEOL-8600	2018-05-18	ITJ258	ITJ258_1	180	Aso-3A	4.3877	0.5144	14.8593	69.1659	0.0847	0.1275	4.8674	1.5895	0.5654	0.0501	2.4116	98.6235		4.44894	0.52158	15.0667	70.1313	0.0858822	0.12928	4.93533	1.61168	0.573291	0.0507993	2.44526	100
Oxford JEOL-8600	2018-05-18	ITJ258	ITJ258_10	189	Aso-3A	4.3755	0.5392	13.9908	69.1575	0.0903	0.1091	4.8945	1.6776	0.5546	0.085	2.2363	97.7104		4.47803	0.551835	14.3186	70.778	0.092416	0.111656	5.00919	1.71691	0.567596	0.0869918	2.2887	100
Oxford JEOL-8600	2018-05-18	ITJ258	ITJ258_12	191	Aso-3A	4.1484	0.4526	14.6182	69.1637	0.0915	0.1047	4.9298	1.5051	0.5362	0.0442	2.2449	97.8393		4.24001	0.462595	14.941	70.6911	0.0935207	0.107012	5.03867	1.53834	0.548042	0.0451761	2.29448	100
Oxford JEOL-8600	2018-05-18	ITJ258	ITJ258_13	192	Aso-3A	3.965	0.4778	14.1528	70.5583	0.0758	0.1299	4.992	1.4662	0.5575	0.0924	1.9578	98.4255		4.02843	0.485443	14.3792	71.687	0.0770126	0.131978	5.07186	1.48965	0.566418	0.0938781	1.98912	100
Oxford JEOL-8600	2018-05-18	ITJ258	ITJ258_15	194	Aso-3A	3.9577	0.4907	14.0032	68.9752	0.1093	0.1039	4.9335	1.7408	0.5755	0.1493	2.2266	97.2657		4.06896	0.504494	14.3969	70.9142	0.112373	0.106821	5.07219	1.78974	0.591678	0.153497	2.28919	100
Oxford JEOL-8600	2018-05-18	ITJ258	ITJ258_16	195	Aso-3A	4.0186	0.4416	14.2157	70.033	0.1085	0.0997	5.0067	1.5224	0.574	0.0984	2.2327	98.3513		4.08597	0.449003	14.454	71.207	0.110319	0.101371	5.09063	1.54792	0.583622	0.10005	2.27013	100
Oxford JEOL-8600	2018-05-18	ITJ258	ITJ258_17	196	Aso-3A	4.3389	0.5832	14.5694	70.4084	0.1319	0.0878	4.5856	1.7605	0.5703	0.1007	2.4774	99.6141		4.35571	0.585459	14.6258	70.6812	0.132411	0.0881401	4.60336	1.76732	0.572509	0.10109	2.487	100
Oxford JEOL-8600	2018-05-18	ITJ258	ITJ258_18	197	Aso-3A	4.1628	0.486	14.4624	69.5107	0.1122	0.115	4.8531	1.6013	0.5743	0.0521	2.2666	98.1965		4.23925	0.494926	14.728	70.7873	0.114261	0.117112	4.94223	1.63071	0.584848	0.0530569	2.30823	100
Oxford JEOL-8600	2018-05-18	ITJ258	ITJ258_19	198	Aso-3A	3.7807	0.4894	14.1855	70.248	0.1167	0.1151	4.8529	1.6472	0.6402	0.0987	2.4954	98.6698		3.83167	0.495998	14.3767	71.195	0.118273	0.116652	4.91832	1.66941	0.648831	0.100031	2.52904	100
Oxford JEOL-8600	2018-05-18	ITJ258	ITJ258_2	181	Aso-3A	3.9496	0.5212	14.1003	68.1652	0.1082	0.0966	4.8395	1.6434	0.5311	0.1041	2.3718	96.431		4.09578	0.54049	14.6222	70.6881	0.112205	0.100175	5.01861	1.70422	0.550756	0.107953	2.45958	100
Oxford JEOL-8600	2018-05-18	ITJ258	ITJ258_4	183	Aso-3A	4.0385	0.5059	14.5669	68.2269	0.1284	0.1342	4.8514	1.6766	0.5793	0.1154	2.059	96.8825		4.16845	0.522179	15.0356	70.4223	0.132532	0.138518	5.00751	1.73055	0.597941	0.119113	2.12525	100
Oxford JEOL-8600	2018-05-18	ITJ258	ITJ258_5	184	Aso-3A	4.139	0.4369	14.2742	69.7894	0.0719	0.1107	4.9152	1.4705	0.5105	0.0938	2.1712	97.9833		4.22419	0.445892	14.568	71.2258	0.0733799	0.112978	5.01637	1.50077	0.521007	0.0957306	2.21589	100
Oxford JEOL-8600	2018-05-18	ITJ258	ITJ258_7	186	Aso-3A	4.2826	0.5526	15.0954	69.4579	0.0409	0.0899	4.8892	1.6189	0.602	0.1345	2.4689	99.2328		4.31571	0.556872	15.2121	69.9949	0.0412162	0.090595	4.927	1.63142	0.606654	0.13554	2.48799	100
Oxford JEOL-8600	2018-05-18	ITJ258	ITJ258_8	187	Aso-3A	4.1165	0.5297	14.4613	69.1764	0.0814	0.0944	4.7911	1.6145	0.5621	0.1002	2.1368	97.6644		4.21494	0.542368	14.8071	70.8307	0.0833466	0.0966575	4.90568	1.65311	0.575542	0.102596	2.1879	100
Oxford JEOL-8600	2018-05-18	ITJ259	ITJ259_1	158	Aso-3B	4.3849	0.6143	15.2121	70.297	0.1343	0.063	4.851	1.7065	0.6293	0.1443	2.5958	100.632		4.35734	0.610439	15.1165	69.8552	0.133456	0.062604	4.82051	1.69577	0.625345	0.143393	2.57948	100
Oxford JEOL-8600	2018-05-18	ITJ259	ITJ259_10	167	Aso-3B	4.3345	0.9419	15.2459	68.2357	0.236	0.0947	4.3982	2.5211	0.8904	0.1524	3.3478	100.399		4.31729	0.93816	15.1854	67.9648	0.235063	0.094324	4.38074	2.51109	0.886865	0.151795	3.33451	100
Oxford JEOL-8600	2018-05-18	ITJ259	ITJ259_11	168	Aso-3B	4.4402	0.9966	15.5053	67.1168	0.2569	0.0953	4.2006	2.9266	0.9031	0.1232	3.8185	100.383		4.42325	0.992797	15.4461	66.8607	0.25592	0.0949363	4.18457	2.91543	0.899653	0.12273	3.80393	100
Oxford JEOL-8600	2018-05-18	ITJ259	ITJ259_12	169	Aso-3B	4.2898	0.5567	14.8319	69.6205	0.1298	0.0772	4.7947	1.7194	0.5961	0.0879	2.5813	99.2853		4.32068	0.560707	14.9387	70.1217	0.130734	0.0777557	4.82921	1.73178	0.600391	0.0885327	2.59988	100
Oxford JEOL-8600	2018-05-18	ITJ259	ITJ259_13	170	Aso-3B	4.1979	0.6537	14.5121	69.4062	0.1106	0.0668	4.7621	1.8275	0.5679	0.0786	2.4673	98.6507		4.25532	0.662641	14.7106	70.3555	0.112113	0.0677137	4.82723	1.8525	0.575667	0.0796751	2.50105	100
Oxford JEOL-8600	2018-05-18	ITJ259	ITJ259_14	171	Aso-3B	4.2332	0.9477	15.0574	67.8422	0.2225	0.088	4.3922	2.6744	0.8239	0.1208	3.4608	99.8631		4.239	0.948999	15.078	67.9352	0.222805	0.0881206	4.39822	2.67807	0.825029	0.120966	3.46554	100
Oxford JEOL-8600	2018-05-18	ITJ259	ITJ259_15	172	Aso-3B	4.2025	1.221	15.6057	65.8029	0.3484	0.0775	4.2489	3.1498	0.9276	0.0818	3.9253	99.5914		4.21974	1.22601	15.6697	66.0729	0.349829	0.077818	4.26633	3.16272	0.931406	0.0821356	3.9414	100
Oxford JEOL-8600	2018-05-18	ITJ259	ITJ259_16	173	Aso-3B	4.4572	1.0823	15.5008	67.0087	0.2497	0.0725	4.2046	2.8008	0.8932	0.0986	3.854	100.222		4.44731	1.0799	15.4664	66.86	0.249146	0.0723391	4.19527	2.79458	0.891218	0.0983812	3.84545	100
Oxford JEOL-8600	2018-05-18	ITJ259	ITJ259_17	174	Aso-3B	4.4411	1.3037	15.6942	65.4115	0.3219	0.0766	3.8721	3.3466	0.915	0.1356	4.435	99.9533		4.44317	1.30431	15.7015	65.4421	0.32205	0.0766358	3.87391	3.34816	0.915428	0.135663	4.43707	100
Oxford JEOL-8600	2018-05-18	ITJ259	ITJ259_18	175	Aso-3B	4.0923	0.5265	14.3866	68.9955	0.0428	0.0703	4.9128	1.5385	0.5968	0.0453	2.4736	97.681		4.18945	0.538999	14.7281	70.6335	0.0438161	0.071969	5.02943	1.57502	0.610968	0.0463754	2.53232	100
Oxford JEOL-8600	2018-05-18	ITJ259	ITJ259_19	176	Aso-3B	3.9824	0.5488	14.4336	68.519	0.0786	0.076	4.8246	1.5861	0.5749	0.1101	2.4215	97.1556		4.09899	0.564867	14.8562	70.525	0.0809012	0.078225	4.96585	1.63254	0.591731	0.113323	2.49239	100
Oxford JEOL-8600	2018-05-18	ITJ259	ITJ259_2	159	Aso-3B	4.4097	1.0389	15.474	67.6301	0.2539	0.0937	4.1951	2.7546	0.844	0.1309	3.7721	100.597		4.38353	1.03273	15.3822	67.2287	0.252393	0.0931439	4.1702	2.73825	0.838991	0.130123	3.74971	100
Oxford JEOL-8600	2018-05-18	ITJ259	ITJ259_3	160	Aso-3B	4.1518	0.6735	14.5891	69.6976	0.1354	0.0653	4.7067	1.8907	0.6493	0.0509	2.5574	99.1677		4.18665	0.679153	14.7115	70.2826	0.136536	0.0658481	4.7462	1.90657	0.654749	0.0513272	2.57886	100
Oxford JEOL-8600	2018-05-18	ITJ259	ITJ259_4	161	Aso-3B	4.3646	1.1074	14.8888	65.5793	0.276	0.1286	4.094	2.7796	0.8415	0.1803	3.7283	97.9684		4.45511	1.13036	15.1976	66.9392	0.281723	0.131267	4.1789	2.83724	0.85895	0.184039	3.80561	100
Oxford JEOL-8600	2018-05-18	ITJ259	ITJ259_5	162	Aso-3B	4.3408	0.7052	14.7813	68.7856	0.2097	0.0712	4.4146	2.1142	0.6388	0.1072	2.8637	99.0323		4.38322	0.712091	14.9257	69.4577	0.211749	0.0718957	4.45774	2.13486	0.645042	0.108248	2.89168	100
Oxford JEOL-8600	2018-05-18	ITJ259	ITJ259_6	163	Aso-3B	4.0931	1.3041	15.5302	65.2547	0.3605	0.0878	3.8883	3.3059	0.9471	0.1147	4.5439	99.4303		4.11655	1.31157	15.6192	65.6286	0.362566	0.0883031	3.91058	3.32484	0.952527	0.115357	4.56993	100
Oxford JEOL-8600	2018-05-18	ITJ259	ITJ259_7	164	Aso-3B	4.3437	1.1844	15.5146	66.2688	0.3229	0.0805	4.1523	2.9071	0.8964	0.1487	4.0445	99.8639		4.34962	1.18601	15.5357	66.3591	0.32334	0.0806097	4.15796	2.91106	0.897622	0.148903	4.05001	100
Oxford JEOL-8600	2018-05-18	ITJ259	ITJ259_8	165	Aso-3B	4.0389	0.6064	14.494	69.3708	0.1606	0.0956	4.763	1.7662	0.5621	0.0839	2.4248	98.3663		4.10598	0.616471	14.7347	70.5229	0.163267	0.0971878	4.84211	1.79553	0.571436	0.0852934	2.46507	100
Oxford JEOL-8600	2018-05-18	ITJ259	ITJ259_9	166	Aso-3B	4.9186	0.7039	15.1561	68.472	0.1515	0.0594	3.498	2.0748	0.6348	0.0257	2.9634	98.6582		4.9855	0.713473	15.3622	69.4033	0.15356	0.0602079	3.54557	2.10302	0.643434	0.0260495	3.0037	100
Oxford JEOL-8600	2018-05-18	ITJ260	ITJ260_1	135	Aso-3B	4.0011	1.8566	15.366	62.8487	0.5081	0.0942	3.5923	4.1947	0.8414	0.102	5.623	99.0281		4.04037	1.87482	15.5168	63.4655	0.513087	0.0951245	3.62756	4.23587	0.849658	0.103001	5.67819	100
Oxford JEOL-8600	2018-05-18	ITJ260	ITJ260_10	144	Aso-3B	4.3479	0.6596	14.6006	68.9247	0.119	0.0701	4.0448	1.8953	0.6153	0.1139	2.6242	98.0154		4.43594	0.672955	14.8962	70.3203	0.121409	0.0715194	4.1267	1.93368	0.627758	0.116206	2.67733	100
Oxford JEOL-8600	2018-05-18	ITJ260	ITJ260_11	145	Aso-3B	4.2062	1.5188	15.2681	65.1609	0.4048	0.0615	3.7419	3.6421	0.8556	0.0972	5.2076	100.165		4.19928	1.5163	15.243	65.0538	0.404134	0.0613989	3.73575	3.63611	0.854193	0.0970402	5.19904	100
Oxford JEOL-8600	2018-05-18	ITJ260	ITJ260_12	146	Aso-3B	4.5214	1.3878	14.9898	65.339	0.4162	0.0888	3.9125	3.4064	0.8698	0.1219	4.7865	99.8401		4.52864	1.39002	15.0138	65.4436	0.416867	0.0889422	3.91877	3.41186	0.871193	0.122095	4.79417	100
Oxford JEOL-8600	2018-05-18	ITJ260	ITJ260_13	147	Aso-3B	4.2894	0.8844	14.7682	67.1204	0.2777	0.0603	4.0542	2.5325	0.756	0.1308	3.4278	98.3017		4.36351	0.899679	15.0233	68.28	0.282498	0.0613418	4.12424	2.57625	0.769061	0.13306	3.48702	100
Oxford JEOL-8600	2018-05-18	ITJ260	ITJ260_14	148	Aso-3B	3.9777	1.9864	15.2376	62.0315	0.517	0.0941	3.3531	4.5404	0.9093	0.0711	6.4242	99.1424		4.01211	2.00358	15.3694	62.5681	0.521472	0.094914	3.3821	4.57968	0.917166	0.071715	6.47977	100
Oxford JEOL-8600	2018-05-18	ITJ260	ITJ260_15	149	Aso-3B	4.2828	1.2555	15.0311	66.9586	0.3575	0.086	3.7097	3.4054	0.8267	0.17	4.3717	100.455		4.2634	1.24981	14.963	66.6553	0.355881	0.0856105	3.6929	3.38998	0.822956	0.16923	4.3519	100
Oxford JEOL-8600	2018-05-18	ITJ260	ITJ260_16	150	Aso-3B	3.8698	1.9132	15.2683	62.4217	0.5516	0.0964	3.5874	4.3495	0.884	0.1615	6.3215	99.4249		3.89218	1.92427	15.3566	62.7828	0.554791	0.0969576	3.60815	4.37466	0.889113	0.162434	6.35807	100
Oxford JEOL-8600	2018-05-18	ITJ260	ITJ260_17	151	Aso-3B	4.2862	1.3024	15.0842	66.2594	0.3183	0.0736	3.8491	3.3795	0.8085	0.1305	4.4068	99.8985		4.29055	1.30372	15.0995	66.3267	0.318623	0.0736748	3.85301	3.38293	0.809321	0.130633	4.41128	100
Oxford JEOL-8600	2018-05-18	ITJ260	ITJ260_18	152	Aso-3B	4.3904	1.4464	15.2528	65.1732	0.3631	0.0685	3.674	3.5572	0.8581	0.1341	4.7173	99.6351		4.40648	1.4517	15.3087	65.4119	0.36443	0.0687509	3.68746	3.57023	0.861243	0.134591	4.73458	100
Oxford JEOL-8600	2018-05-18	ITJ260	ITJ260_19	153	Aso-3B	4.3529	1.647	15.4613	63.9815	0.5183	0.0749	3.5131	4.0104	0.9126	0.1637	5.6695	100.305		4.33966	1.64199	15.4143	63.7868	0.516723	0.0746721	3.50241	3.9982	0.909823	0.163202	5.65225	100
Oxford JEOL-8600	2018-05-18	ITJ260	ITJ260_2	136	Aso-3B	4.3054	1.903	15.1401	62.9314	0.5134	0.0963	3.5107	4.4365	0.934	0.1808	6.0838	100.035		4.30388	1.90233	15.1347	62.9091	0.513218	0.0962659	3.50946	4.43493	0.933669	0.180736	6.08165	100
Oxford JEOL-8600	2018-05-18	ITJ260	ITJ260_20	154	Aso-3B	4.2169	1.8483	15.1616	63.158	0.5056	0.0926	3.6018	4.2527	0.9483	0.1517	5.7649	99.7024		4.22949	1.85382	15.2069	63.3465	0.507109	0.0928764	3.61255	4.26539	0.951131	0.152153	5.78211	100
Oxford JEOL-8600	2018-05-18	ITJ260	ITJ260_3	137	Aso-3B	3.9937	1.7554	15.3935	63.4042	0.4852	0.0702	3.5439	4.1624	0.9707	0.1606	5.4087	99.3485		4.01989	1.76691	15.4944	63.82	0.488382	0.0706604	3.56714	4.1897	0.977066	0.161653	5.44417	100
Oxford JEOL-8600	2018-05-18	ITJ260	ITJ260_4	138	Aso-3B	3.8567	1.8393	15.3758	63.4142	0.5442	0.0913	3.5266	4.2556	0.8401	0.1361	5.6762	99.5561		3.8739	1.8475	15.4444	63.697	0.546626	0.0917071	3.54232	4.27457	0.843846	0.136707	5.70151	100
Oxford JEOL-8600	2018-05-18	ITJ260	ITJ260_5	139	Aso-3B	3.8697	1.8625	15.6038	63.4915	0.5505	0.0555	3.6167	4.1955	0.8856	0.156	6.0524	100.34		3.8566	1.85619	15.551	63.2765	0.548636	0.0553121	3.60446	4.1813	0.882602	0.155472	6.03191	100
Oxford JEOL-8600	2018-05-18	ITJ260	ITJ260_6	140	Aso-3B	4.0523	1.8207	15.4415	63.2868	0.4935	0.0847	3.5168	4.2594	0.9319	0.1623	5.9636	100.013		4.05175	1.82045	15.4394	63.2783	0.493433	0.0846886	3.51633	4.25883	0.931774	0.162278	5.9628	100
Oxford JEOL-8600	2018-05-18	ITJ260	ITJ260_7	141	Aso-3B	4.1663	1.5817	15.3498	64.7951	0.4396	0.0768	3.7043	3.6594	0.853	0.209	5.1462	99.9812		4.16708	1.582	15.3527	64.8073	0.439683	0.0768144	3.705	3.66009	0.85316	0.209039	5.14717	100
Oxford JEOL-8600	2018-05-18	ITJ260	ITJ260_8	142	Aso-3B	4.4142	1.4644	15.535	65.1699	0.45	0.0908	3.7416	3.4654	0.8828	0.1075	4.9107	100.232		4.40397	1.46101	15.499	65.0189	0.448957	0.0905896	3.73293	3.45737	0.880754	0.107251	4.89932	100
Oxford JEOL-8600	2018-05-18	ITJ260	ITJ260_9	143	Aso-3B	4.33	0.8589	15.0224	69.0835	0.2051	0.0677	4.1395	2.7814	0.8007	0.128	3.2093	100.627		4.30304	0.853552	14.9289	68.6534	0.203823	0.0672785	4.11373	2.76408	0.795715	0.127203	3.18932	100
Oxford JEOL-8600	2018-05-18	ITJ261	ITJ261_1	116	Aso-3C	3.6068	2.2633	15.3744	61.3354	0.4694	0.0703	3.2406	5.1446	0.9499	0.2121	6.8372	99.504		3.62478	2.27458	15.451	61.6411	0.47174	0.0706504	3.25675	5.17024	0.954635	0.213157	6.87128	100
Oxford JEOL-8600	2018-05-18	ITJ261	ITJ261_10	125	Aso-3C	3.5507	2.4138	15.3702	60.6632	0.4415	0.0585	3.3481	5.3844	0.9922	0.1513	7.1242	99.4981		3.56861	2.42598	15.4477	60.9692	0.443727	0.0587951	3.36499	5.41156	0.997205	0.152063	7.16014	100
Oxford JEOL-8600	2018-05-18	ITJ261	ITJ261_12	127	Aso-3C	3.8052	2.482	15.3438	60.9948	0.4219	0.0617	2.9332	5.203	0.909	0.1893	7.241	99.5849		3.82106	2.49235	15.4078	61.249	0.423659	0.0619572	2.94543	5.22469	0.912789	0.190089	7.27118	100
Oxford JEOL-8600	2018-05-18	ITJ261	ITJ261_13	128	Aso-3C	4.0232	2.244	15.1028	61.323	0.4614	0.0542	3.0832	4.892	0.9727	0.1433	6.79	99.0898		4.06016	2.26461	15.2415	61.8863	0.465638	0.0546979	3.11152	4.93694	0.981635	0.144616	6.85237	100
Oxford JEOL-8600	2018-05-18	ITJ261	ITJ261_14	129	Aso-3C	3.6851	2.4608	15.2399	60.6009	0.4183	0.0826	3.0599	5.101	0.9493	0.1538	6.7345	98.4861		3.74175	2.49863	15.4742	61.5324	0.42473	0.0838697	3.10694	5.17941	0.963892	0.156164	6.83802	100
Oxford JEOL-8600	2018-05-18	ITJ261	ITJ261_16	131	Aso-3C	3.9099	2.2722	15.0279	60.7541	0.462	0.0496	3.0928	5.217	0.9536	0.1326	6.9045	98.7762		3.95834	2.30035	15.2141	61.5068	0.467724	0.0502145	3.13112	5.28164	0.965415	0.134243	6.99004	100
Oxford JEOL-8600	2018-05-18	ITJ261	ITJ261_17	132	Aso-3C	3.6807	2.3353	15.1847	60.8068	0.4797	0.1028	2.9416	5.1944	0.953	0.1457	7.1764	99.0011		3.71784	2.35886	15.3379	61.4203	0.48454	0.103837	2.97128	5.24681	0.962616	0.14717	7.24881	100
Oxford JEOL-8600	2018-05-18	ITJ261	ITJ261_19	134	Aso-3C	4.2285	2.3619	15.4487	61.0938	0.4673	0.0481	2.5392	5.4033	0.9904	0.1878	6.9872	99.7562		4.23883	2.36767	15.4865	61.2431	0.468442	0.0482176	2.54541	5.41651	0.99282	0.188259	7.00428	100
Oxford JEOL-8600	2018-05-18	ITJ261	ITJ261_2	117	Aso-3C	3.6601	2.446	15.2857	60.7524	0.4849	0.0616	3.0828	5.1442	0.9582	0.1553	6.945	98.9762		3.69796	2.4713	15.4438	61.3808	0.489916	0.0622372	3.11469	5.19741	0.968112	0.156906	7.01684	100
Oxford JEOL-8600	2018-05-18	ITJ261	ITJ261_3	118	Aso-3C	3.7792	2.5252	15.5647	60.8833	0.4115	0.0784	3.0706	5.2773	0.9651	0.1552	7.1956	99.9061		3.78275	2.52757	15.5793	60.9405	0.411887	0.0784737	3.07349	5.28226	0.966007	0.155346	7.20236	100
Oxford JEOL-8600	2018-05-18	ITJ261	ITJ261_4	119	Aso-3C	3.99	2.3302	15.1887	61.2363	0.4303	0.0859	3.1759	5.1571	0.899	0.1217	6.7827	99.3978		4.01417	2.34432	15.2807	61.6073	0.432907	0.0864204	3.19514	5.18834	0.904447	0.122437	6.82379	100
Oxford JEOL-8600	2018-05-18	ITJ261	ITJ261_5	120	Aso-3C	3.7504	2.2102	15.574	61.7034	0.4282	0.0492	3.4544	4.8854	0.9324	0.1167	6.5157	99.62		3.76471	2.21863	15.6334	61.9388	0.429833	0.0493877	3.46758	4.90404	0.935957	0.117145	6.54055	100
Oxford JEOL-8600	2018-05-18	ITJ261	ITJ261_6	121	Aso-3C	3.8041	2.3551	15.6317	61.6194	0.4774	0.0381	3.094	5.3789	0.9346	0.1456	6.6839	100.163		3.79792	2.35127	15.6063	61.5192	0.476624	0.0380381	3.08897	5.37016	0.933081	0.145363	6.67304	100
Oxford JEOL-8600	2018-05-18	ITJ261	ITJ261_7	122	Aso-3C	3.8319	2.3794	15.114	61.064	0.4445	0.1026	2.8441	5.3154	0.9701	0.1425	7.1094	99.3179		3.85822	2.39574	15.2178	61.4834	0.447553	0.103305	2.86363	5.35191	0.976762	0.143479	7.15823	100
Oxford JEOL-8600	2018-05-18	ITJ261	ITJ261_8	123	Aso-3C	3.83	2.2827	14.8462	61.1888	0.4424	0.0689	3.1589	5.1595	0.9613	0.171	6.6515	98.7612		3.87804	2.31133	15.0324	61.9563	0.447949	0.0697642	3.19852	5.22422	0.973358	0.173145	6.73493	100
Oxford JEOL-8600	2018-05-18	ITJ261	ITJ261_9	124	Aso-3C	3.8413	2.3644	15.2966	61.3457	0.3877	0.0608	2.9273	5.2365	0.9661	0.1828	6.6338	99.243		3.8706	2.38244	15.4133	61.8136	0.390657	0.0612638	2.94963	5.27644	0.973469	0.184194	6.6844	100
Oxford JEOL-8600	2018-05-18	ITJ262	ITJ262_1	24	Aso-3C	4.1329	2.3592	16.0982	60.4353	0.4638	0.0043	2.5477	5.4986	0.8557	0.1564	6.9417	99.4938		4.15393	2.3712	16.1801	60.7428	0.46616	0.00432188	2.56066	5.52658	0.860054	0.157196	6.97702	100
Oxford JEOL-8600	2018-05-18	ITJ262	ITJ262_10	33	Aso-3C	3.6824	2.1246	15.8669	61.337	0.5023	0.0036	3.5108	5.335	0.9968	0.1511	6.867	100.378		3.66855	2.11661	15.8072	61.1063	0.500411	0.00358646	3.4976	5.31494	0.993051	0.150532	6.84117	100
Oxford JEOL-8600	2018-05-18	ITJ262	ITJ262_11	34	Aso-3C	4.2878	2.1413	16.06	60.1007	0.4806	0.0138	2.3285	5.4721	0.9237	0.1312	6.7954	98.7351		4.34273	2.16873	16.2657	60.8707	0.486757	0.0139768	2.35833	5.5422	0.935534	0.132881	6.88246	100
Oxford JEOL-8600	2018-05-18	ITJ262	ITJ262_12	35	Aso-3C	3.2654	2.291	15.6151	60.8315	0.442	0.0051	3.8298	5.1826	0.9611	0.1465	6.9734	99.5435		3.28037	2.30151	15.6867	61.1105	0.444027	0.00512339	3.84736	5.20637	0.965508	0.147172	7.00538	100
Oxford JEOL-8600	2018-05-18	ITJ262	ITJ262_13	36	Aso-3C	4.0244	2.2282	15.9813	60.6912	0.4493	0	3.1573	5.3085	0.9297	0.1227	6.833	99.7256		4.03547	2.23433	16.0253	60.8582	0.450536	0	3.16599	5.32311	0.932258	0.123038	6.8518	100
Oxford JEOL-8600	2018-05-18	ITJ262	ITJ262_14	37	Aso-3C	4.0394	2.0986	15.5764	61.8125	0.5116	0.0116	3.1974	5.4583	0.9436	0.1516	6.8261	100.627		4.01423	2.08552	15.4793	61.4273	0.508412	0.0115277	3.17747	5.42428	0.93772	0.150655	6.78356	100
Oxford JEOL-8600	2018-05-18	ITJ262	ITJ262_15	38	Aso-3C	4.1966	2.2928	16.2064	61.5481	0.5222	0.0145	2.672	5.6881	0.9355	0.0909	6.6325	100.8		4.16331	2.27461	16.0778	61.0599	0.518058	0.014385	2.6508	5.64298	0.928079	0.0901789	6.57989	100
Oxford JEOL-8600	2018-05-18	ITJ262	ITJ262_16	39	Aso-3C	4.1982	2.2888	15.9102	61.813	0.4433	0.0131	2.4078	5.4898	0.9868	0.1487	6.8835	100.583		4.17386	2.27553	15.8179	61.4546	0.44073	0.013024	2.39384	5.45797	0.981078	0.147838	6.84359	100
Oxford JEOL-8600	2018-05-18	ITJ262	ITJ262_17	40	Aso-3C	4.6256	2.3246	15.9373	62.0747	0.5316	0.0102	1.9181	5.3609	0.9759	0.2064	6.857	100.822		4.58787	2.30564	15.8073	61.5684	0.527264	0.0101168	1.90246	5.31718	0.967941	0.204717	6.80107	100
Oxford JEOL-8600	2018-05-18	ITJ262	ITJ262_18	41	Aso-3C	4.3721	2.1378	16.2935	61.6548	0.4646	0.0044	2.499	5.2239	0.9375	0.2281	6.5001	100.316		4.35834	2.13107	16.2422	61.4607	0.463137	0.00438615	2.49113	5.20745	0.934549	0.227382	6.47964	100
Oxford JEOL-8600	2018-05-18	ITJ262	ITJ262_19	42	Aso-3C	4.4525	2.1803	16.1632	61.8561	0.4437	0	2.3147	5.5104	0.9001	0.0982	6.6205	100.54		4.4286	2.1686	16.0764	61.5241	0.441318	0	2.30227	5.48082	0.895268	0.0976729	6.58496	100
Oxford JEOL-8600	2018-05-18	ITJ262	ITJ262_2	25	Aso-3C	3.3595	1.6534	16.1919	58.7514	0.4645	0.0479	4.4318	4.5177	0.9858	0.0841	6.1079	96.5959		3.47789	1.71167	16.7625	60.8218	0.480869	0.049588	4.58798	4.67691	1.02054	0.0870637	6.32315	100
Oxford JEOL-8600	2018-05-18	ITJ262	ITJ262_20	43	Aso-3C	3.7734	1.9816	15.9333	61.3176	0.4375	0	3.2078	5.0994	0.9949	0.1984	6.802	99.7459		3.78301	1.98665	15.9739	61.4738	0.438615	0	3.21597	5.11239	0.997434	0.198905	6.81933	100
Oxford JEOL-8600	2018-05-18	ITJ262	ITJ262_21	44	Aso-3C	4.0158	2.3418	15.758	61.5667	0.4454	0.0175	2.7093	5.5396	0.976	0.1406	6.3336	99.8443		4.02206	2.34545	15.7826	61.6627	0.446095	0.0175273	2.71352	5.54824	0.977522	0.140819	6.34348	100
Oxford JEOL-8600	2018-05-18	ITJ262	ITJ262_22	45	Aso-3C	4.3569	2.0106	15.7987	62.7454	0.4772	0.0065	2.0864	5.0697	0.951	0.1681	6.3312	100.002		4.35683	2.01057	15.7984	62.7443	0.477192	0.00649989	2.08636	5.06961	0.950984	0.168097	6.33109	100
Oxford JEOL-8600	2018-05-18	ITJ262	ITJ262_23	46	Aso-3C	3.7092	2.2516	15.7024	61.2944	0.4896	0.008	3.0029	5.5005	0.9928	0.1535	7.0099	100.115		3.70495	2.24902	15.6844	61.2241	0.489039	0.00799083	2.99946	5.49419	0.991662	0.153324	7.00186	100
Oxford JEOL-8600	2018-05-18	ITJ262	ITJ262_24	47	Aso-3C	4.1328	2.314	15.72	61.3856	0.5266	0	2.492	5.4218	0.946	0.106	6.7054	99.7502		4.14315	2.31979	15.7594	61.5393	0.527919	0	2.49824	5.43538	0.948369	0.106265	6.72219	100
Oxford JEOL-8600	2018-05-18	ITJ262	ITJ262_25	48	Aso-3C	4.2718	2.0946	15.9966	62.1051	0.4524	0.0131	2.6428	5.0999	0.9069	0.1074	6.8488	100.539		4.24888	2.08336	15.9108	61.7719	0.449973	0.0130297	2.62862	5.07254	0.902034	0.106824	6.81206	100
Oxford JEOL-8600	2018-05-18	ITJ262	ITJ262_27	50	Aso-3C	4.5501	2.1594	15.5247	62.1108	0.4965	0.0058	2.376	5.1836	0.9826	0.2177	6.5711	100.178		4.542	2.15556	15.4971	62.0003	0.495616	0.00578968	2.37177	5.17437	0.980851	0.217313	6.5594	100
Oxford JEOL-8600	2018-05-18	ITJ262	ITJ262_28	51	Aso-3C	4.0815	2.3337	15.2062	61.1639	0.4571	0	2.7923	5.5112	1.0104	0.1869	6.7963	99.5395		4.10038	2.3445	15.2765	61.4469	0.459215	0	2.80522	5.5367	1.01507	0.187765	6.82774	100
Oxford JEOL-8600	2018-05-18	ITJ262	ITJ262_29	52	Aso-3C	4.1585	2.1694	15.3754	61.6695	0.5075	0.0022	2.5643	5.2525	0.9104	0.1942	6.5307	99.3346		4.18636	2.18393	15.4784	62.0826	0.5109	0.00221474	2.58148	5.28768	0.916498	0.195501	6.57445	100
Oxford JEOL-8600	2018-05-18	ITJ262	ITJ262_3	26	Aso-3C	3.6836	2.0945	15.9297	61.7815	0.4634	0	3.7447	4.9079	1.0183	0.1298	6.445	100.198		3.67631	2.09035	15.8982	61.6592	0.462482	0	3.73729	4.89818	1.01628	0.129543	6.43224	100
Oxford JEOL-8600	2018-05-18	ITJ262	ITJ262_30	53	Aso-3C	3.9405	2.1933	15.5531	61.9849	0.4453	0	3.0493	5.2887	0.8815	0.2045	7.2509	100.792		3.90954	2.17607	15.4309	61.4978	0.441801	0	3.02534	5.24714	0.874573	0.202893	7.19392	100
Oxford JEOL-8600	2018-05-18	ITJ262	ITJ262_6	29	Aso-3C	3.9284	2.3244	16.4008	60.4306	0.4631	0.0058	2.8598	5.4492	0.9705	0.1254	6.564	99.522		3.94727	2.33556	16.4796	60.7208	0.465324	0.00582786	2.87354	5.47537	0.975161	0.126002	6.59553	100
Oxford JEOL-8600	2018-05-18	ITJ262	ITJ262_7	30	Aso-3C	4.3247	2.0676	16.4761	60.9037	0.4963	0.0095	2.2179	5.4271	0.9502	0.1323	6.2661	99.2715		4.35644	2.08277	16.597	61.3506	0.499942	0.00956972	2.23418	5.46693	0.957173	0.133271	6.31208	100
Oxford JEOL-8600	2018-05-18	ITJ262	ITJ262_9	32	Aso-3C	4.4622	0.6012	14.4852	68.5964	0.1236	0.0838	4.7916	1.711	0.6008	0.0696	2.6468	98.1722		4.54528	0.612393	14.7549	69.8735	0.125901	0.0853602	4.88081	1.74286	0.611986	0.0708958	2.69608	100
Oxford JEOL JXA-8200	27/08/2019	ITJ303	ITJ303-1	170	Aso-U	3.94	0.7723	14.3872	63.5241	0.1763	0.1651	3.92633	2.26	0.7546	0.1071	3.13577	93.1488		4.22979	0.829104	15.4454	68.1964	0.189267	0.177243	4.21511	2.42623	0.810102	0.114977	3.36641	100
Oxford JEOL JXA-8200	27/08/2019	ITJ303	ITJ303-2	171	Aso-U	4.25	0.8388	14.8684	65.3221	0.1516	0.0919	4.31316	2.28	0.7335	0.0798	3.11554	96.0448		4.42502	0.873342	15.4807	68.0121	0.157843	0.0956845	4.49078	2.37389	0.763706	0.0830862	3.24384	100
Oxford JEOL JXA-8200	27/08/2019	ITJ303	ITJ303-3	172	Aso-U	4.15	0.8562	15.0059	64.7797	0.1167	0.0836	4.20678	2.3	0.7259	0.0844	2.99416	95.3033		4.35452	0.898395	15.7454	67.9721	0.122451	0.0877199	4.41409	2.41335	0.761673	0.0885593	3.14171	100
Oxford JEOL JXA-8200	27/08/2019	ITJ303	ITJ303-4	173	Aso-U	4.66	0.5916	18.0503	61.1434	0.0979	0.0806	2.88188	4.06	0.4521	0.0384	2.18492	94.2411		4.94476	0.627751	19.1533	64.8798	0.103882	0.0855253	3.05799	4.3081	0.479727	0.0407465	2.31844	100
Oxford JEOL JXA-8200	27/08/2019	ITJ303	ITJ303-5	174	Aso-U	4.59	0.6231	18.2271	62.399	0.1011	0.0798	3.2397	4.59	0.561	0.0702	2.41758	96.8986		4.73691	0.643043	18.8105	64.3962	0.104336	0.0823541	3.3434	4.73691	0.578956	0.0724469	2.49496	100
Oxford JEOL JXA-8200	27/08/2019	ITJ303	ITJ303-6	175	Aso-U	3.98	0.8235	14.4461	64.0866	0.1353	0.0784	4.12941	2.37	0.7847	0.1152	3.01439	93.9636		4.23568	0.876403	15.3742	68.2036	0.143992	0.0834366	4.39469	2.52225	0.835111	0.122601	3.20804	100
Oxford JEOL JXA-8200	27/08/2019	ITJ303	ITJ303-7	176	Aso-U	3.87	0.8374	14.8291	64.4281	0.2059	0.0889	4.19711	2.32	0.7452	0.1172	3.156	94.795		4.0825	0.88338	15.6434	67.9658	0.217206	0.0937814	4.42756	2.44739	0.786118	0.123635	3.32929	100
Oxford JEOL JXA-8200	27/08/2019	ITJ303	ITJ303-8	177	Aso-U	3.91	0.8814	14.2694	62.5497	0.0482	0.1272	4.04238	2.32	0.7651	0.0964	3.27739	92.2871		4.23678	0.955063	15.4619	67.7773	0.0522283	0.137831	4.38022	2.51389	0.829043	0.104457	3.55129	100
Oxford JEOL JXA-8200	27/08/2019	ITJ303	ITJ303-10	179	Aso-U	4.08	0.8286	14.3185	64.0263	0.1765	0.1077	4.30349	2.2	0.7508	0.1336	2.92335	93.8488		4.34742	0.882909	15.2569	68.2228	0.188068	0.114759	4.58555	2.3442	0.80001	0.142357	3.11496	100
Oxford JEOL JXA-8200	27/08/2019	ITJ303	ITJ303-11	180	Aso-U	4.12	0.8518	15.4773	67.8434	0.1553	0.0633	4.40986	2.36	0.798	0.096	3.12566	99.3006		4.14902	0.857799	15.5863	68.3212	0.156394	0.0637458	4.44092	2.37662	0.803621	0.0966762	3.14767	100
Oxford JEOL JXA-8200	27/08/2019	ITJ303	ITJ303-12	181	Aso-U	3.69	0.8094	14.8979	63.5542	0.0975	0.1462	3.99402	2.36	0.6891	0.1295	3.04473	93.4125		3.95022	0.866479	15.9485	68.036	0.104376	0.15651	4.27568	2.52643	0.737695	0.138632	3.25945	100
Oxford JEOL JXA-8200	27/08/2019	ITJ303	ITJ303-14	183	Aso-U	3.98	0.8084	14.8979	64.5989	0.1245	0.0828	4.30349	2.25	0.7113	0.1583	3.08519	95.0007		4.18944	0.850941	15.6819	67.9983	0.131052	0.0871572	4.52995	2.3684	0.748731	0.16663	3.24755	100
Oxford JEOL JXA-8200	27/08/2019	ITJ303	ITJ303-15	184	Aso-U	4.39	0.8973	15.546	67.753	0.1677	0.0798	4.40986	2.42	0.7442	0.1027	3.20658	99.7172		4.40245	0.899845	15.5901	67.9451	0.168176	0.0800263	4.42237	2.42686	0.746311	0.102991	3.21567	100
Oxford JEOL JXA-8200	27/08/2019	ITJ303	ITJ303-16	185	Aso-U	4.23	0.7015	18.119	64.1669	0.0926	0.0843	3.46213	4.19	0.5697	0.0728	2.55919	98.2482		4.30542	0.714008	18.4421	65.3111	0.0942511	0.0858031	3.52386	4.26471	0.579858	0.074098	2.60483	100
Oxford JEOL JXA-8200	27/08/2019	ITJ303	ITJ303-19	188	Aso-U	4.09	0.8293	14.8684	65.3924	0.134	0.0791	4.23579	2.36	0.7395	0.1421	3.07508	95.9457		4.26283	0.864343	15.4967	68.1556	0.139662	0.0824425	4.41478	2.45972	0.770748	0.148105	3.20502	100
Oxford JEOL JXA-8200	27/08/2019	ITJ303	ITJ303-20	189	Aso-U	4.08	0.5628	15.8308	62.6401	0.1529	0.1169	3.81995	2.85	0.5765	0.1002	2.53896	93.2692		4.37444	0.603415	16.9733	67.1606	0.163934	0.125336	4.09562	3.05567	0.618104	0.107431	2.72219	100
Oxford JEOL JXA-8200	27/08/2019	ITJ303	ITJ303-21	190	Aso-U	3.84	0.8386	15.055	64.9605	0.1478	0.1108	4.21645	2.35	0.788	0.091	3.04473	95.4429		4.02335	0.878641	15.7738	68.0622	0.154857	0.11609	4.41777	2.46221	0.825625	0.095345	3.19011	100
Oxford JEOL JXA-8200	27/08/2019	ITJ303	ITJ303-22	191	Aso-U	3.88	0.8148	14.7506	63.4537	0.0818	0.0903	4.13908	2.35	0.671	0.0797	3.18635	93.4974		4.14985	0.871469	15.7765	67.8669	0.0874891	0.0965803	4.42695	2.51344	0.717667	0.0852431	3.40796	100
Oxford JEOL JXA-8200	27/08/2019	ITJ304	ITJ304-1	143	Aso-R	4.09	0.8817	15.0255	66.0956	0.1517	0.0603	4.51624	2.33	0.8284	0.1104	3.10543	97.1953		4.20802	0.907143	15.4591	68.0029	0.156078	0.0620401	4.64657	2.39724	0.852305	0.113586	3.19504	100
Oxford JEOL JXA-8200	27/08/2019	ITJ304	ITJ304-3	145	Aso-R	4.47	0.8822	15.163	67.6425	0.1579	0.061	4.6613	2.33	0.8575	0.1592	3.156	99.5406		4.49063	0.886271	15.233	67.9546	0.158629	0.0612815	4.68282	2.34075	0.861457	0.159935	3.17057	100
Oxford JEOL JXA-8200	27/08/2019	ITJ304	ITJ304-4	146	Aso-R	4.32	0.9467	15.2809	67.0398	0.1234	0.0587	4.53558	2.35	0.8151	0.1373	3.43923	99.0467		4.36158	0.955812	15.428	67.685	0.124588	0.059265	4.57924	2.37262	0.822945	0.138621	3.47234	100
Oxford JEOL JXA-8200	27/08/2019	ITJ304	ITJ304-5	147	Aso-R	4.06	0.8421	14.3283	64.619	0.1585	0.0866	4.34217	2.36	0.7343	0.1238	2.99416	94.6489		4.28954	0.88971	15.1384	68.2723	0.167461	0.0914961	4.58766	2.49343	0.775815	0.130799	3.16344	100
Oxford JEOL JXA-8200	27/08/2019	ITJ304	ITJ304-6	148	Aso-R	4.04	0.8679	14.5738	64.1368	0.1578	0.0723	4.34217	2.42	0.7503	0.0976	3.12566	94.5843		4.27132	0.917594	15.4083	67.8091	0.166835	0.0764397	4.59079	2.55856	0.79326	0.103188	3.30462	100
Oxford JEOL JXA-8200	27/08/2019	ITJ304	ITJ304-7	149	Aso-R	3.95	0.9155	15.4577	66.8891	0.1197	0.0746	4.52591	2.41	0.7624	0.1413	3.2875	98.5337		4.00878	0.929124	15.6877	67.8845	0.121481	0.0757102	4.59327	2.44586	0.773746	0.143403	3.33643	100
Oxford JEOL JXA-8200	27/08/2019	ITJ304	ITJ304-10	152	Aso-R	3.95	1.1172	15.5853	66.4773	0.1674	0.0617	4.45822	2.73	0.8651	0.0839	3.69212	99.1882		3.98233	1.12634	15.7129	67.0213	0.16877	0.062205	4.4947	2.75234	0.87218	0.0845867	3.72234	100
Oxford JEOL JXA-8200	27/08/2019	ITJ304	ITJ304-11	153	Aso-R	3.77	0.8572	14.6916	65.5531	0.115	0.0896	4.63229	2.27	0.804	0.0715	2.96381	95.8182		3.93453	0.894611	15.3328	68.4141	0.120019	0.0935104	4.83446	2.36907	0.839089	0.0746205	3.09316	100
Oxford JEOL JXA-8200	27/08/2019	ITJ304	ITJ304-13	155	Aso-R	3.56	0.7705	14.7309	63.9861	0.0449	0.1342	4.11007	2.26	0.7753	0.1053	2.93346	93.4108		3.81112	0.824851	15.7701	68.4997	0.0480673	0.143666	4.4	2.41942	0.82999	0.112728	3.14039	100
Oxford JEOL JXA-8200	27/08/2019	ITJ304	ITJ304-14	156	Aso-R	4.1	0.9011	15.5068	68.3155	0.0951	0.0655	4.4969	2.37	0.8104	0.1065	3.17623	99.944		4.1023	0.901605	15.5155	68.3538	0.0951533	0.0655367	4.49942	2.37133	0.810854	0.10656	3.17801	100
Oxford JEOL JXA-8200	27/08/2019	ITJ304	ITJ304-15	157	Aso-R	4.18	1.1058	15.4577	65.9951	0.2291	0.0752	4.27447	2.89	0.8263	0.1443	3.83373	99.0117		4.22172	1.11684	15.612	66.6539	0.231387	0.0759506	4.31714	2.91885	0.834548	0.14574	3.872	100
Oxford JEOL JXA-8200	27/08/2019	ITJ304	ITJ304-16	158	Aso-R	4.12	0.9731	15.4871	67.5119	0.152	0.0746	4.43888	2.47	0.7967	0.1374	3.39877	99.5605		4.13819	0.977396	15.5555	67.8099	0.152671	0.0749293	4.45847	2.4809	0.800217	0.138007	3.41378	100
Oxford JEOL JXA-8200	27/08/2019	ITJ304	ITJ304-17	159	Aso-R	4.22	0.8426	14.672	64.7696	0.1201	0.1039	4.31316	2.47	0.7124	0.1551	3.23693	95.6158		4.4135	0.881235	15.3447	67.7395	0.125607	0.108664	4.51092	2.58325	0.745065	0.162212	3.38535	100
Oxford JEOL JXA-8200	27/08/2019	ITJ304	ITJ304-19	161	Aso-R	4.1	0.8364	15.4478	67.7128	0.121	0.0437	4.57427	2.36	0.8218	0.0999	3.09531	99.213		4.13252	0.843035	15.5704	68.2499	0.12196	0.0440466	4.61055	2.37872	0.828319	0.100692	3.11986	100
Oxford JEOL JXA-8200	27/08/2019	ITJ304	ITJ304-23	165	Aso-R	3.77	0.7703	14.5542	65.2016	0.155	0.1296	4.36151	2.22	0.735	0.1477	2.85254	94.8974		3.97271	0.811719	15.3367	68.7074	0.163334	0.136569	4.59603	2.33937	0.774521	0.155642	3.00592	100
Oxford JEOL JXA-8200	27/08/2019	ITJ304	ITJ304-24	166	Aso-R	4.17	0.7996	14.7408	64.7596	0.2274	0.07	4.38085	2.32	0.7632	0.1183	3.01439	95.3641		4.37272	0.838471	15.4573	67.9077	0.238455	0.0734029	4.59382	2.43278	0.800301	0.124051	3.16093	100
Oxford JEOL JXA-8200	27/08/2019	ITJ304	ITJ304-27	169	Aso-R	4.09	0.8079	14.7015	64.86	0.1606	0.1009	4.46789	2.31	0.7566	0.1304	2.91323	95.299		4.29175	0.847753	15.4267	68.0595	0.168522	0.105877	4.68828	2.42395	0.793922	0.136832	3.05694	100
Oxford JEOL JXA-8200	2021-09-11	ITJ304	ITJ304_4	344	Aso-R	3.99	0.80157	14.4812	64.6505	0.194861	0.1229	4.16	2.34	0.7618	0.0915	2.96866	94.563		4.21941	0.847657	15.3138	68.3677	0.206065	0.129966	4.39918	2.47454	0.805601	0.0967609	3.13935	100
Oxford JEOL JXA-8200	2021-09-11	ITJ304	ITJ304_7	347	Aso-R	3.7	0.797051	14.613	64.8861	0.230625	0.0615	4.3	2.31	0.7765	0.0759	2.96866	94.7193		3.90628	0.841488	15.4277	68.5035	0.243482	0.0649287	4.53973	2.43878	0.819791	0.0801315	3.13417	100
Oxford JEOL JXA-8200	2021-09-11	ITJ304	ITJ304_9	349	Aso-R	4.96	0.722193	15.1403	67.3849	0.23033	0.063	2.2	3.23	0.8207	0.0835	2.84454	97.6794		5.07784	0.73935	15.5	68.9857	0.235802	0.0644967	2.25227	3.30674	0.840197	0.0854837	2.91211	100
Oxford JEOL JXA-8200	2021-09-11	ITJ304	ITJ304_10	350	Aso-R	5.11	0.816973	15.3533	67.5692	0.196333	0.0642	2.24	2.95	0.7484	0.102	3.04107	98.1914		5.20412	0.83202	15.6361	68.8137	0.199949	0.0653825	2.28126	3.00434	0.762185	0.103879	3.09708	100
Oxford JEOL JXA-8200	2021-09-11	ITJ304	ITJ304_12	352	Aso-R	3.62	0.98661	14.7854	64.5174	0.219439	0.0762	4.44	2.72	0.7141	0.1163	3.21691	95.4123		3.79406	1.03405	15.4963	67.6196	0.229991	0.0798639	4.65349	2.85078	0.748436	0.121892	3.37159	100
Oxford JEOL JXA-8200	2021-09-11	ITJ304	ITJ304_14	354	Aso-R	3.96	0.99195	15.0896	65.3469	0.241369	0.0842	4.19	2.65	0.7778	0.1357	3.48585	96.9534		4.08444	1.02312	15.5638	67.4003	0.248953	0.0868459	4.32166	2.73327	0.802241	0.139964	3.59539	100
Oxford JEOL JXA-8200	2021-09-11	ITJ304	ITJ304_16	356	Aso-R	3.61	0.955599	14.8259	64.3945	0.30436	0.081	4.02	2.68	0.7378	0.1291	3.66169	95.4		3.78407	1.00168	15.5408	67.4995	0.319035	0.0849056	4.21384	2.80922	0.773375	0.135325	3.83825	100
Oxford JEOL JXA-8200	2021-09-11	ITJ304	ITJ304_19	359	Aso-R	3.87	0.820053	15.5155	67.7126	0.282283	0.0812	4.36	2.47	0.7206	0.0861	3.04107	98.9594		3.9107	0.828677	15.6787	68.4246	0.285252	0.0820539	4.40585	2.49597	0.728178	0.0870054	3.07305	100
Oxford JEOL JXA-8200	2021-09-11	ITJ304	ITJ304_20	360	Aso-R	3.74	0.867905	15.475	66.5144	0.182645	0.0744	4.28	2.32	0.7665	0.0926	2.99969	97.3131		3.84327	0.891869	15.9022	68.3509	0.187688	0.0764543	4.39818	2.38406	0.787664	0.0951568	3.08252	100
Oxford JEOL JXA-8200	2021-09-11	ITJ304	ITJ304_21	361	Aso-R	3.82	0.845519	15.3634	67.733	0.183528	0.0529	4.4	2.39	0.838	0.1075	3.19622	98.9301		3.86131	0.854663	15.5296	68.4655	0.185513	0.0534721	4.44758	2.41585	0.847063	0.108663	3.23079	100
Oxford JEOL JXA-8200	2021-09-11	ITJ304	ITJ304_22	362	Aso-R	3.94	1.26438	15.4344	65.9614	0.276102	0.0643	4.17	3.22	0.8573	0.1297	4.11682	99.4344		3.96241	1.27157	15.5222	66.3366	0.277673	0.0646658	4.19372	3.23832	0.862177	0.130438	4.14024	100
Oxford JEOL JXA-8200	2021-09-11	ITJ304	ITJ304_27	367	Aso-R	3.97	0.876736	15.0896	67.4565	0.25329	0.0614	4.39	2.45	0.7676	0.1389	3.24794	98.702		4.02221	0.888266	15.288	68.3436	0.256621	0.0622074	4.44773	2.48222	0.777694	0.140727	3.29065	100
Oxford JEOL JXA-8200	2021-09-11	ITJ304	ITJ304_28	368	Aso-R	3.88	1.15491	15.6474	66.1457	0.270362	0.0552	4.17	2.92	0.8501	0.096	3.70307	98.8927		3.92344	1.16784	15.8226	66.8863	0.273389	0.0558181	4.21669	2.9527	0.859619	0.0970749	3.74453	100
Oxford JEOL JXA-8200	2022-10-12	FLF84	PGA43_7_1	606	Aso-R (pfa)	4.07	0.804624	14.85	65.3461	0.259805	0.1043	4.39343	2.33	0.7357	0.1188	3.04	96.0527		4.23726	0.837689	15.4603	68.0315	0.270482	0.108586	4.57398	2.42575	0.765934	0.123682	3.16493	100
Oxford JEOL JXA-8200	2022-10-12	FLF84	PGA43_7_2	607	Aso-R (pfa)	4.04	0.823818	14.64	65.7306	0.210041	0.0868	4.39343	2.25	0.7733	0.0998	2.94	95.9878		4.20887	0.858252	15.2519	68.4781	0.21882	0.0904281	4.57707	2.34405	0.805623	0.103972	3.06289	100
Oxford JEOL JXA-8200	2022-10-12	FLF84	PGA43_7_3	608	Aso-R (pfa)	4.17	0.893688	15.33	67.3499	0.262924	0.077	4.58756	2.37	0.784	0.1237	3.18	99.1287		4.20665	0.901543	15.4647	67.9418	0.265235	0.0776768	4.62788	2.39083	0.790891	0.124787	3.20795	100
Oxford JEOL JXA-8200	2022-10-12	FLF84	PGA43_7_4	609	Aso-R (pfa)	4.01	1.06816	15.4	65.8824	0.248957	0.065	4.15843	2.82	0.8034	0.1058	3.72	98.2822		4.08009	1.08683	15.6692	67.034	0.253308	0.0661361	4.23112	2.86929	0.817442	0.107649	3.78502	100
Oxford JEOL JXA-8200	2022-10-12	FLF84	PGA43_7_5	610	Aso-R (pfa)	4.16	0.799038	14.85	64.7085	0.180209	0.0686	4.12778	2.31	0.7237	0.1213	2.99	95.0391		4.37714	0.840746	15.6251	68.0862	0.189616	0.0721808	4.34324	2.43058	0.761476	0.127632	3.14607	100
Oxford JEOL JXA-8200	2022-10-12	FLF84	PGA43_7_7	612	Aso-R (pfa)	4.27	0.915116	15.43	67.8255	0.18604	0.063	4.45473	2.27	0.7522	0.1147	3.09	99.3713		4.29702	0.920906	15.5276	68.2546	0.187217	0.0633986	4.48292	2.28436	0.756959	0.115426	3.10955	100
Oxford JEOL JXA-8200	2022-10-12	FLF84	PGA43_7_8	613	Aso-R (pfa)	4.23	0.807772	14.86	65.0728	0.228617	0.0713	4.34234	2.26	0.7709	0.1217	3.13	95.8955		4.41105	0.842346	15.496	67.8581	0.238403	0.0743518	4.52821	2.35673	0.803896	0.126909	3.26397	100
Oxford JEOL JXA-8200	2022-10-12	FLF84	PGA43_7_10	615	Aso-R (pfa)	4.13	0.860479	15.1	67.2385	0.236075	0.0875	4.45473	2.29	0.7402	0.093	3.06	98.2905		4.20183	0.875445	15.3626	68.408	0.240181	0.0890218	4.53221	2.32983	0.753074	0.0946175	3.11322	100
Oxford JEOL JXA-8200	27/08/2019	ITJ303	ITJ303-1	170	Aso-U	3.94	0.7723	14.3872	63.5241	0.1763	0.1651	3.92633	2.26	0.7546	0.1071	3.13577	93.1488		4.22979	0.829104	15.4454	68.1964	0.189267	0.177243	4.21511	2.42623	0.810102	0.114977	3.36641	100
Oxford JEOL JXA-8200	27/08/2019	ITJ303	ITJ303-2	171	Aso-U	4.25	0.8388	14.8684	65.3221	0.1516	0.0919	4.31316	2.28	0.7335	0.0798	3.11554	96.0448		4.42502	0.873342	15.4807	68.0121	0.157843	0.0956845	4.49078	2.37389	0.763706	0.0830862	3.24384	100
Oxford JEOL JXA-8200	27/08/2019	ITJ303	ITJ303-3	172	Aso-U	4.15	0.8562	15.0059	64.7797	0.1167	0.0836	4.20678	2.3	0.7259	0.0844	2.99416	95.3033		4.35452	0.898395	15.7454	67.9721	0.122451	0.0877199	4.41409	2.41335	0.761673	0.0885593	3.14171	100
Oxford JEOL JXA-8200	27/08/2019	ITJ303	ITJ303-6	175	Aso-U	3.98	0.8235	14.4461	64.0866	0.1353	0.0784	4.12941	2.37	0.7847	0.1152	3.01439	93.9636		4.23568	0.876403	15.3742	68.2036	0.143992	0.0834366	4.39469	2.52225	0.835111	0.122601	3.20804	100
Oxford JEOL JXA-8200	27/08/2019	ITJ303	ITJ303-7	176	Aso-U	3.87	0.8374	14.8291	64.4281	0.2059	0.0889	4.19711	2.32	0.7452	0.1172	3.156	94.795		4.0825	0.88338	15.6434	67.9658	0.217206	0.0937814	4.42756	2.44739	0.786118	0.123635	3.32929	100
Oxford JEOL JXA-8200	27/08/2019	ITJ303	ITJ303-8	177	Aso-U	3.91	0.8814	14.2694	62.5497	0.0482	0.1272	4.04238	2.32	0.7651	0.0964	3.27739	92.2871		4.23678	0.955063	15.4619	67.7773	0.0522283	0.137831	4.38022	2.51389	0.829043	0.104457	3.55129	100
Oxford JEOL JXA-8200	27/08/2019	ITJ303	ITJ303-10	179	Aso-U	4.08	0.8286	14.3185	64.0263	0.1765	0.1077	4.30349	2.2	0.7508	0.1336	2.92335	93.8488		4.34742	0.882909	15.2569	68.2228	0.188068	0.114759	4.58555	2.3442	0.80001	0.142357	3.11496	100
Oxford JEOL JXA-8200	27/08/2019	ITJ303	ITJ303-11	180	Aso-U	4.12	0.8518	15.4773	67.8434	0.1553	0.0633	4.40986	2.36	0.798	0.096	3.12566	99.3006		4.14902	0.857799	15.5863	68.3212	0.156394	0.0637458	4.44092	2.37662	0.803621	0.0966762	3.14767	100
Oxford JEOL JXA-8200	27/08/2019	ITJ303	ITJ303-12	181	Aso-U	3.69	0.8094	14.8979	63.5542	0.0975	0.1462	3.99402	2.36	0.6891	0.1295	3.04473	93.4125		3.95022	0.866479	15.9485	68.036	0.104376	0.15651	4.27568	2.52643	0.737695	0.138632	3.25945	100
Oxford JEOL JXA-8200	27/08/2019	ITJ303	ITJ303-14	183	Aso-U	3.98	0.8084	14.8979	64.5989	0.1245	0.0828	4.30349	2.25	0.7113	0.1583	3.08519	95.0007		4.18944	0.850941	15.6819	67.9983	0.131052	0.0871572	4.52995	2.3684	0.748731	0.16663	3.24755	100
Oxford JEOL JXA-8200	27/08/2019	ITJ303	ITJ303-15	184	Aso-U	4.39	0.8973	15.546	67.753	0.1677	0.0798	4.40986	2.42	0.7442	0.1027	3.20658	99.7172		4.40245	0.899845	15.5901	67.9451	0.168176	0.0800263	4.42237	2.42686	0.746311	0.102991	3.21567	100
Oxford JEOL JXA-8200	27/08/2019	ITJ303	ITJ303-19	188	Aso-U	4.09	0.8293	14.8684	65.3924	0.134	0.0791	4.23579	2.36	0.7395	0.1421	3.07508	95.9457		4.26283	0.864343	15.4967	68.1556	0.139662	0.0824425	4.41478	2.45972	0.770748	0.148105	3.20502	100
Oxford JEOL JXA-8200	27/08/2019	ITJ303	ITJ303-20	189	Aso-U	4.08	0.5628	15.8308	62.6401	0.1529	0.1169	3.81995	2.85	0.5765	0.1002	2.53896	93.2692		4.37444	0.603415	16.9733	67.1606	0.163934	0.125336	4.09562	3.05567	0.618104	0.107431	2.72219	100
Oxford JEOL JXA-8200	27/08/2019	ITJ303	ITJ303-21	190	Aso-U	3.84	0.8386	15.055	64.9605	0.1478	0.1108	4.21645	2.35	0.788	0.091	3.04473	95.4429		4.02335	0.878641	15.7738	68.0622	0.154857	0.11609	4.41777	2.46221	0.825625	0.095345	3.19011	100
Oxford JEOL JXA-8200	27/08/2019	ITJ303	ITJ303-22	191	Aso-U	3.88	0.8148	14.7506	63.4537	0.0818	0.0903	4.13908	2.35	0.671	0.0797	3.18635	93.4974		4.14985	0.871469	15.7765	67.8669	0.0874891	0.0965803	4.42695	2.51344	0.717667	0.0852431	3.40796	100
Oxford JEOL JXA-8200	2021-09-11	ITJ303	ITJ303_4	311	Aso-U	4.13	0.855891	14.8462	64.6403	0.304213	0.0922	4.05	2.52	0.7496	0.1404	3.12382	95.4526		4.32675	0.896665	15.5535	67.7198	0.318705	0.0965924	4.24294	2.64005	0.785311	0.147089	3.27264	100
Oxford JEOL JXA-8200	2021-09-11	ITJ303	ITJ303_5	312	Aso-U	3.82	0.777952	14.7651	65.2138	0.216054	0.1052	4.26	2.45	0.743	0.1132	3.02038	95.4847		4.00064	0.81474	15.4633	68.2977	0.226271	0.110175	4.46145	2.56586	0.778135	0.118553	3.16321	100
Oxford JEOL JXA-8200	2021-09-11	ITJ303	ITJ303_6	313	Aso-U	3.74	0.819026	15.2012	64.415	0.249463	0.1065	3.94	2.39	0.7125	0.1042	3.17554	94.8534		3.94293	0.863466	16.0259	67.9101	0.262999	0.112279	4.15378	2.51968	0.751159	0.109854	3.34784	100
Oxford JEOL JXA-8200	2021-09-11	ITJ303	ITJ303_7	314	Aso-U	4	0.874374	14.9273	65.7361	0.309069	0.0751	3.97	2.44	0.6865	0.0731	3.13416	96.2257		4.15689	0.90867	15.5128	68.3144	0.321192	0.0780457	4.12572	2.5357	0.713427	0.0759672	3.25709	100
Oxford JEOL JXA-8200	2021-09-11	ITJ303	ITJ303_8	315	Aso-U	4.04	0.839461	14.9375	64.9782	0.24181	0.0862	3.94	2.3	0.7061	0.1305	2.99969	95.1995		4.24372	0.881791	15.6907	68.2548	0.254004	0.0905467	4.13868	2.41598	0.741706	0.137081	3.15095	100
Oxford JEOL JXA-8200	2021-09-11	ITJ303	ITJ303_9	316	Aso-U	4.23	0.834943	15.0288	65.0192	0.208254	0.0934	4.12	2.37	0.7278	0.1153	3.20657	95.9542		4.40835	0.870147	15.6624	67.7607	0.217035	0.0973381	4.29371	2.46993	0.758487	0.120161	3.34177	100
Oxford JEOL JXA-8200	2021-09-11	ITJ303	ITJ303_13	320	Aso-U	4.17	0.864311	14.9983	64.7734	0.246814	0.0836	4.02	2.4	0.6717	0.1129	3.12382	95.4649		4.3681	0.90537	15.7108	67.8505	0.258539	0.0875714	4.21097	2.51401	0.703609	0.118263	3.27221	100
Oxford JEOL JXA-8200	2021-09-11	ITJ303	ITJ303_15	322	Aso-U	3.53	0.786167	15.262	64.8554	0.246373	0.0917	3.86	2.38	0.7219	0.1081	3.06175	94.9034		3.71957	0.828387	16.0816	68.3383	0.259604	0.0966246	4.0673	2.50781	0.760669	0.113905	3.22618	100
Oxford JEOL JXA-8200	2021-09-11	ITJ303	ITJ303_16	323	Aso-U	4.05	0.831246	14.9476	65.6337	0.248286	0.0658	4.08	2.36	0.6607	0.1088	3.20657	96.1927		4.2103	0.864147	15.5393	68.2314	0.258113	0.0684044	4.24149	2.45341	0.68685	0.113106	3.33348	100
Oxford JEOL JXA-8200	2021-09-11	ITJ303	ITJ303_19	326	Aso-U	4.18	1.00088	15.3228	68.0505	0.211933	0.0436	4.25	2.75	0.7397	0.1384	2.46182	99.1497		4.21585	1.00947	15.4543	68.6341	0.213751	0.0439739	4.28645	2.77358	0.746044	0.139587	2.48293	100
Oxford JEOL JXA-8200	2021-09-11	ITJ303	ITJ303_21	328	Aso-U	4.17	0.896246	15.4141	67.2722	0.218851	0.075	4.27	2.45	0.7381	0.0991	3.2376	98.8412		4.21889	0.906754	15.5948	68.0609	0.221416	0.0758793	4.32006	2.47872	0.746753	0.100262	3.27556	100
Oxford JEOL JXA-8200	2021-09-11	ITJ303	ITJ303_23	330	Aso-U	3.7	0.821799	14.9578	65.0295	0.263886	0.0856	3.9	2.27	0.6984	0.0835	3.15485	94.9653		3.89616	0.865368	15.7508	68.4771	0.277877	0.0901382	4.10676	2.39035	0.735427	0.0879269	3.32211	100
Oxford JEOL JXA-8200	2021-09-11	ITJ303	ITJ303_25	332	Aso-U	3.82	0.878482	15.0896	65.6029	0.253143	0.0732	4.11	2.33	0.6891	0.1002	3.01004	95.9567		3.98096	0.915498	15.7254	68.3672	0.263809	0.0762844	4.28318	2.42818	0.718136	0.104422	3.13687	100
Oxford JEOL JXA-8200	2021-09-11	ITJ303	ITJ303_28	335	Aso-U	3.88	0.849832	15.3634	66.0535	0.188091	0.112	4.01	2.45	0.711	0.1143	3.06175	96.7939		4.00852	0.877981	15.8723	68.2414	0.194321	0.11571	4.14282	2.53115	0.73455	0.118086	3.16317	100
Oxford JEOL JXA-8200	2021-09-11	ITJ303	ITJ303_29	336	Aso-U	3.6	0.751356	15.1809	64.4969	0.299062	0.109	3.96	2.32	0.7019	0.1059	3.04107	94.5661		3.80686	0.79453	16.0532	68.203	0.316246	0.115263	4.18755	2.45331	0.742232	0.111985	3.21581	100
Oxford JEOL-8600	09/05/2018	ITJ251	ITJ251_1	32	Aso-P	4.6258	0.6872	14.9657	67.6014	0.1357	0.0985	4.7184	1.9649	0.7609	0.1259	2.6899	98.3743		4.7022	0.6986	15.213	68.7186	0.1379	0.1001	4.7964	1.9974	0.7735	0.128	2.7344	100
Oxford JEOL-8600	09/05/2018	ITJ251	ITJ251_2	33	Aso-P	3.9818	0.6502	14.3589	65.0335	0.1184	0.0904	4.5282	1.8375	0.722	0.1072	2.3253	93.7534		4.2471	0.6935	15.3156	69.3666	0.1263	0.0964	4.8299	1.9599	0.7701	0.1143	2.4802	100
Oxford JEOL-8600	09/05/2018	ITJ251	ITJ251_3	34	Aso-P	4.0697	0.7363	14.8742	67.4753	0.1723	0.1067	4.708	2.0723	0.786	0.0612	2.6356	97.6976		4.1656	0.7537	15.2247	69.0655	0.1764	0.1092	4.819	2.1211	0.8045	0.0626	2.6977	100
Oxford JEOL-8600	09/05/2018	ITJ251	ITJ251_5	36	Aso-P	4.119	0.721	14.1492	64.0707	0.1267	0.1074	4.4679	1.997	0.676	0.1215	2.5407	93.0971		4.4244	0.7745	15.1983	68.8214	0.1361	0.1154	4.7992	2.1451	0.7261	0.1305	2.7291	100
Oxford JEOL-8600	09/05/2018	ITJ251	ITJ251_6	37	Aso-P	4.1202	0.73	14.3953	65.2381	0.1724	0.0978	4.4198	1.9922	0.7022	0.1354	2.3941	94.3975		4.3647	0.7733	15.2497	69.11	0.1826	0.1036	4.6821	2.1104	0.7439	0.1434	2.5362	100
Oxford JEOL-8600	09/05/2018	ITJ251	ITJ251_7	38	Aso-P	4.039	0.7097	14.7098	65.7244	0.1019	0.1289	4.5319	2.094	0.7166	0.1521	2.6032	95.5115		4.2288	0.7431	15.4011	68.8131	0.1067	0.135	4.7449	2.1924	0.7503	0.1592	2.7255	100
Oxford JEOL-8600	09/05/2018	ITJ251	ITJ251_9	40	Aso-P	4.1742	0.7143	14.3882	64.9574	0.1379	0.1	4.4094	2.0463	0.7581	0.0681	2.869	94.6229		4.4114	0.7549	15.2058	68.6487	0.1457	0.1057	4.66	2.1626	0.8012	0.072	3.032	100
Oxford JEOL-8600	09/05/2018	ITJ251	ITJ251_11	42	Aso-P	4.0067	0.7183	13.5114	62.0434	0.1097	0.0733	4.5894	1.9683	0.7068	0.1106	2.4975	90.3354		4.4354	0.7951	14.9569	68.6812	0.1214	0.0811	5.0804	2.1789	0.7824	0.1224	2.7647	100
Oxford JEOL-8600	09/05/2018	ITJ251	ITJ251_12	43	Aso-P	4.2872	0.7471	14.9144	67.066	0.0895	0.0889	4.6219	2.0261	0.7706	0.1609	2.7556	97.5282		4.3959	0.766	15.2924	68.7658	0.0918	0.0912	4.739	2.0775	0.7901	0.165	2.8254	100
Oxford JEOL-8600	09/05/2018	ITJ251	ITJ251_13	44	Aso-P	4.1108	0.694	14.2301	65.0007	0.1353	0.0883	4.262	1.9623	0.6811	0.0983	2.4864	93.7493		4.3849	0.7403	15.1789	69.3346	0.1443	0.0942	4.5462	2.0931	0.7265	0.1049	2.6522	100
Oxford JEOL-8600	09/05/2018	ITJ251	ITJ251_14	45	Aso-P	4.0828	0.6834	14.0481	64.826	0.12	0.1023	4.5139	1.9777	0.6861	0.0899		93.5863		4.3626	0.7302	15.0109	69.2687	0.1282	0.1093	4.8232	2.1132	0.7331	0.0961	2.6244	100
Oxford JEOL-8600	09/05/2018	ITJ251	ITJ251_15	46	Aso-P	4.2468	0.7493	15.4625	69.0145	0.1223	0.0682	4.6665	1.9574	0.725	0.12	2.8718	100.004		4.2466	0.7493	15.4618	69.0115	0.1223	0.0682	4.6663	1.9573	0.725	0.12	2.8717	100
Oxford JEOL JXA-8200	2021-09-11	ITJ251	ITJ251_1	275	Aso-P	3.86	0.70525	14.755	65.777	0.192948	0.0621	4.34	2.1	0.7293	0.1209	2.60663	95.2491		4.05253	0.740427	15.4909	69.0579	0.202572	0.0651975	4.55647	2.20474	0.765676	0.12693	2.73664	100
Oxford JEOL JXA-8200	2021-09-11	ITJ251	ITJ251_3	277	Aso-P	3.99	0.714286	14.6028	64.5789	0.169841	0.0807	4.25	1.94	0.6797	0.0779	2.52388	93.608		4.26246	0.763061	15.6	68.9886	0.181439	0.0862106	4.54021	2.07247	0.726113	0.0832194	2.69622	100
Oxford JEOL JXA-8200	2021-09-11	ITJ251	ITJ251_4	278	Aso-P	3.77	0.653907	15.049	66.6782	0.163365	0.0819	4.22	1.96	0.7326	0.1518	2.50319	95.964		3.92856	0.681408	15.682	69.4825	0.170236	0.0853445	4.39748	2.04243	0.763411	0.158184	2.60847	100
Oxford JEOL JXA-8200	2021-09-11	ITJ251	ITJ251_5	279	Aso-P	3.71	0.755874	14.6434	64.9475	0.201484	0.1016	4.42	2.03	0.7131	0.1315	2.63766	94.2922		3.93458	0.80163	15.5298	68.879	0.21368	0.10775	4.68756	2.15288	0.756267	0.13946	2.79733	100
Oxford JEOL JXA-8200	2021-09-11	ITJ251	ITJ251_7	281	Aso-P	4.13	0.658322	14.9071	65.8794	0.130839	0.0763	4.39	2.05	0.6638	0.1048	2.51353	95.5041		4.32442	0.689313	15.6088	68.9807	0.136999	0.0798919	4.59666	2.1465	0.695049	0.109733	2.63186	100
Oxford JEOL JXA-8200	2021-09-11	ITJ251	ITJ251_8	282	Aso-P	4.22	0.754231	15.3228	68.368	0.240927	0.08	4.46	2.03	0.7532	0.1218	2.71007	99.061		4.26	0.76138	15.4681	69.016	0.243211	0.0807583	4.50227	2.04924	0.760339	0.122954	2.73575	100
Oxford JEOL JXA-8200	2021-09-11	ITJ251	ITJ251_9	283	Aso-P	4.28	0.721474	15.262	67.8047	0.173226	0.0702	4.52	2.01	0.7356	0.1125	2.75144	98.4412		4.34777	0.732899	15.5037	68.8784	0.175969	0.0713116	4.59158	2.04183	0.747248	0.114281	2.79501	100
Oxford JEOL JXA-8200	2021-09-11	ITJ251	ITJ251_12	286	Aso-P	4.11	0.707098	14.8564	65.6132	0.239455	0.1048	4.3	2.04	0.6453	0.1331	2.67904	95.4283		4.3069	0.740973	15.5681	68.7565	0.250927	0.109821	4.506	2.13773	0.676214	0.139476	2.80738	100
Oxford JEOL JXA-8200	2021-09-11	ITJ251	ITJ251_13	287	Aso-P	3.91	0.686664	14.7144	65.5313	0.110823	0.0862	4.4	1.98	0.7105	0.1061	2.59629	94.8322		4.12307	0.724083	15.5162	69.1023	0.116863	0.0908974	4.63977	2.0879	0.749218	0.111882	2.73777	100
Oxford JEOL JXA-8200	2021-09-11	ITJ251	ITJ251_15	289	Aso-P	3.79	0.670542	14.8259	65.2957	0.151738	0.0849	4.38	2.09	0.6873	0.1127	2.55491	94.6437		4.00449	0.70849	15.665	68.9911	0.160326	0.0897048	4.62788	2.20828	0.726197	0.119078	2.6995	100
Oxford JEOL JXA-8200	2021-09-11	ITJ251	ITJ251_16	290	Aso-P	4.07	0.731024	14.9476	65.2548	0.212522	0.0966	4.17	2.04	0.7269	0.0885	2.76179	95.0997		4.27972	0.768692	15.7179	68.6172	0.223473	0.101578	4.38487	2.14512	0.764356	0.0930602	2.90409	100
Oxford JEOL JXA-8200	2021-09-11	ITJ251	ITJ251_17	291	Aso-P	4.12	0.740574	15.3228	68.2041	0.179555	0.0629	4.43	2.05	0.7091	0.1212	2.7411	98.6814		4.17505	0.75047	15.5276	69.1155	0.181954	0.0637405	4.48919	2.07739	0.718575	0.12282	2.77773	100
Oxford JEOL JXA-8200	2021-09-11	ITJ251	ITJ251_19	293	Aso-P	4.15	0.726711	14.9882	66.0331	0.18397	0.0807	4.2	1.99	0.673	0.0969	2.58594	95.7085		4.33608	0.759297	15.6603	68.994	0.192219	0.0843186	4.38833	2.07923	0.703177	0.101245	2.70189	100
Oxford JEOL JXA-8200	2021-09-11	ITJ251	ITJ251_20	294	Aso-P	4.15	0.695084	14.7347	65.5517	0.205605	0.0671	4.43	1.99	0.7077	0.1194	2.72041	95.3717		4.3514	0.728816	15.4497	68.7329	0.215583	0.0703563	4.64498	2.08657	0.742044	0.125194	2.85243	100
Oxford JEOL JXA-8200	2021-09-11	ITJ251	ITJ251_23	297	Aso-P	3.89	0.668077	14.7955	66.5349	0.181468	0.0684	4.3	1.97	0.6412	0.0986	2.53422	95.6823		4.06554	0.698224	15.4632	69.5372	0.189657	0.0714865	4.49404	2.0589	0.670134	0.103049	2.64858	100
Oxford JEOL JXA-8200	2021-09-11	ITJ251	ITJ251_24	298	Aso-P	4.09	0.732872	15.5764	68.665	0.134519	0.0672	4.44	2.11	0.7649	0.1191	2.75144	99.4514		4.11256	0.736916	15.6623	69.0438	0.135261	0.0675707	4.46449	2.12164	0.76912	0.119757	2.76662	100
Oxford JEOL JXA-8200	2021-09-11	ITJ251	ITJ251_25	299	Aso-P	4.1	0.694057	15.3533	68.7469	0.212669	0.0585	4.69	1.93	0.7504	0.0756	2.78247	99.3939		4.125	0.69829	15.4469	69.1661	0.213966	0.0588568	4.7186	1.94177	0.754976	0.076061	2.79944	100
Oxford JEOL JXA-8200	2021-09-11	ITJ251	ITJ251_26	300	Aso-P	3.98	0.74386	14.9071	65.6849	0.217232	0.0561	4.42	2.05	0.6873	0.1578	2.63766	95.5419		4.16571	0.778569	15.6027	68.7498	0.227368	0.0587177	4.62624	2.14566	0.71937	0.165163	2.76074	100
Oxford JEOL JXA-8200	2021-09-11	ITJ251	ITJ251_27	301	Aso-P	4.19	0.736364	14.8259	65.2343	0.165131	0.0758	4.24	2.01	0.6594	0.0785	2.59629	94.8117		4.41929	0.776659	15.6372	68.804	0.174168	0.0799479	4.47202	2.11999	0.695484	0.0827957	2.73836	100
Oxford JEOL JXA-8200	2021-09-11	ITJ251	ITJ251_29	303	Aso-P	4.02	0.721782	14.8462	65.2752	0.220175	0.0807	4.21	2.12	0.711	0.137	2.49285	94.835		4.23894	0.761093	15.6548	68.8303	0.232167	0.0850952	4.43929	2.23546	0.749724	0.144461	2.62862	100
Oxford JEOL JXA-8200	2021-09-11	ITJ251	ITJ251_30	304	Aso-P	4.13	0.677833	14.8766	65.8385	0.172343	0.0849	4.48	2.05	0.6949	0.1101	2.68938	95.8046		4.31086	0.707516	15.5281	68.7216	0.17989	0.0886179	4.67619	2.13977	0.725331	0.114921	2.80715	100
Oxford JEOL-8600	2018-04-23	ITJ251	ITJ251_1	101	Aso-P (undefined postion)	4.1792	0.7275	15.1227	67.7665	0.12	0.0619	4.6559	1.9751	0.722	0.1501	2.7849	98.2658		4.25295	0.740339	15.3896	68.9624	0.122118	0.0629924	4.73807	2.00996	0.734742	0.152749	2.83405	100
Oxford JEOL-8600	2018-04-23	ITJ251	ITJ251_12	112	Aso-P (undefined postion)	4.0981	0.6903	14.3751	64.6076	0.1181	0.126	4.5236	1.9716	0.684	0.0573	2.7411	93.9928		4.36001	0.734418	15.2938	68.7368	0.125648	0.134053	4.81271	2.09761	0.727715	0.0609621	2.91629	100
Oxford JEOL-8600	2018-04-23	ITJ251	ITJ251_15	115	Aso-P (undefined postion)	4.241	0.7037	14.3774	64.4051	0.2276	0.0781	4.4012	1.9755	0.6713	0.1294	2.505	93.7153		4.52541	0.750891	15.3416	68.7242	0.242863	0.0833375	4.69635	2.10798	0.716318	0.138078	2.67299	100
Oxford JEOL-8600	2018-04-23	ITJ251	ITJ251_16	116	Aso-P (undefined postion)	4.451	0.7324	15.4693	68.2554	0.1684	0.0672	4.7378	2.029	0.8239	0.1368	2.6701	99.5413		4.47151	0.735775	15.5406	68.5699	0.169176	0.0675097	4.75963	2.03835	0.827697	0.13743	2.6824	100
Oxford JEOL-8600	2018-04-23	ITJ251	ITJ251_17	117	Aso-P (undefined postion)	4.3418	0.704	15.4954	68.5965	0.1474	0.0703	4.5904	2.0153	0.7734	0.1267	2.4931	99.3543		4.37002	0.708575	15.5961	69.0423	0.148358	0.0707569	4.62023	2.0284	0.778426	0.127523	2.5093	100
Oxford JEOL-8600	2018-04-23	ITJ251	ITJ251_18	118	Aso-P (undefined postion)	4.1037	0.7205	14.4857	65.2311	0.1012	0.1107	4.4856	1.9775	0.6954	0.1533	2.6476	94.7123		4.33281	0.760725	15.2944	68.8729	0.10685	0.11688	4.73603	2.0879	0.734224	0.161859	2.79541	100
Oxford JEOL-8600	2018-04-23	ITJ251	ITJ251_19	119	Aso-P (undefined postion)	4.3362	0.6772	14.4963	64.7487	0.1006	0.0978	4.524	1.9788	0.6321	0.1292	2.4884	94.2093		4.60273	0.718825	15.3873	68.7286	0.106784	0.103811	4.80207	2.10043	0.670953	0.137141	2.64135	100
Oxford JEOL-8600	2018-04-23	ITJ251	ITJ251_2	102	Aso-P (undefined postion)	4.6222	0.7139	15.131	68.1503	0.1691	0.0978	4.6869	1.9831	0.6892	0.049	2.7235	99.016		4.66813	0.720995	15.2814	68.8276	0.17078	0.0987719	4.73348	2.00281	0.696049	0.049487	2.75057	100
Oxford JEOL-8600	2018-04-23	ITJ251	ITJ251_21	121	Aso-P (undefined postion)	4.1446	0.7266	14.3685	64.4049	0.0933	0.0978	4.407	1.9137	0.7019	0.1215	2.5115	93.4913		4.43314	0.777185	15.3688	68.8887	0.0997954	0.104609	4.71381	2.04693	0.750765	0.129959	2.68635	100
Oxford JEOL-8600	2018-04-23	ITJ251	ITJ251_22	122	Aso-P (undefined postion)	4.2958	0.6877	14.4333	64.0391	0.1781	0.1344	4.4038	2.0213	0.6994	0.1095	2.4805	93.4829		4.59528	0.735643	15.4395	68.5035	0.190516	0.14377	4.71081	2.16221	0.748158	0.117134	2.65343	100
Oxford JEOL-8600	2018-04-23	ITJ251	ITJ251_23	123	Aso-P (undefined postion)	4.0689	0.6883	14.3385	64.4325	0.1575	0.113	4.4237	1.9984	0.7097	0.1642	2.3904	93.4851		4.35246	0.736267	15.3377	68.9227	0.168476	0.120875	4.73198	2.13767	0.759158	0.175643	2.55699	100
Oxford JEOL-8600	2018-04-23	ITJ251	ITJ251_24	124	Aso-P (undefined postion)	4.0787	0.7373	14.5648	64.315	0.1525	0.1008	4.639	2.0011	0.7007	0.0916	2.5821	93.9636		4.34072	0.784666	15.5005	68.4467	0.162297	0.107276	4.93702	2.12965	0.745714	0.0974846	2.74798	100
Oxford JEOL-8600	2018-04-23	ITJ251	ITJ251_25	125	Aso-P (undefined postion)	3.9433	0.6543	14.4592	64.5489	0.1354	0.1278	4.448	1.9015	0.66	0.1262	2.4435	93.4481		4.21978	0.700175	15.473	69.0746	0.144893	0.13676	4.75986	2.03482	0.706274	0.135048	2.61482	100
Oxford JEOL-8600	2018-04-23	ITJ251	ITJ251_26	126	Aso-P (undefined postion)	4.1091	0.6523	14.5531	64.5139	0.1823	0.0779	4.6426	1.8655	0.6903	0.1132	2.6538	94.054		4.36887	0.693538	15.4731	68.5924	0.193825	0.0828248	4.9361	1.98344	0.73394	0.120356	2.82157	100
Oxford JEOL-8600	2018-04-23	ITJ251	ITJ251_27	127	Aso-P (undefined postion)	4.2959	0.6982	14.4216	64.6594	0.1436	0.0672	4.4809	1.9078	0.7449	0.0375	2.7321	94.1891		4.56093	0.741275	15.3113	68.6485	0.152459	0.0713458	4.75734	2.0255	0.790856	0.0398135	2.90065	100
Oxford JEOL-8600	2018-04-23	ITJ251	ITJ251_28	128	Aso-P (undefined postion)	4.1588	0.6991	14.4708	64.6272	0.1702	0.1069	4.4545	1.9732	0.6447	0.0452	2.6736	94.0242		4.42312	0.743532	15.3905	68.7346	0.181017	0.113694	4.73761	2.09861	0.685675	0.0480727	2.84352	100
Oxford JEOL-8600	2018-04-23	ITJ251	ITJ251_29	129	Aso-P (undefined postion)	4.0005	0.6171	14.3196	63.8483	0.12	0.1176	4.4082	1.9676	0.6791	0.0401	2.5759	92.694		4.31581	0.665739	15.4482	68.8807	0.129458	0.126869	4.75565	2.12268	0.732626	0.0432606	2.77893	100
Oxford JEOL-8600	2018-04-23	ITJ251	ITJ251_3	103	Aso-P (undefined postion)	4.0323	0.7457	14.6983	65.5813	0.1744	0.0916	4.6195	2.0031	0.6752	0.1343	2.6224	95.3781		4.2277	0.781836	15.4106	68.7593	0.182851	0.0960388	4.84336	2.10017	0.707919	0.140808	2.74948	100
Oxford JEOL-8600	2018-04-23	ITJ251	ITJ251_30	130	Aso-P (undefined postion)	4.3004	0.6987	15.0494	66.5167	0.1139	0.0641	4.6615	1.9392	0.7513	0.091	2.7278	96.914		4.43734	0.720948	15.5286	68.6348	0.117527	0.0661411	4.80993	2.00095	0.775223	0.0938977	2.81466	100
Oxford JEOL-8600	2018-04-23	ITJ251	ITJ251_5	105	Aso-P (undefined postion)	4.2431	0.704	14.4368	64.5587	0.1479	0.0718	4.4073	1.866	0.7526	0.168	2.5486	93.9048		4.51851	0.749695	15.3739	68.7491	0.1575	0.0764604	4.69337	1.98712	0.80145	0.178905	2.71403	100
Oxford JEOL-8600	2018-04-23	ITJ251	ITJ251_6	106	Aso-P (undefined postion)	3.9597	0.6798	14.5934	65.1565	0.1194	0.1062	4.4676	1.9279	0.7057	0.0566	2.6861	94.4589		4.19198	0.719678	15.4495	68.9787	0.126404	0.11243	4.72968	2.04099	0.747097	0.0599202	2.84367	100
Oxford JEOL-8600	2018-04-23	ITJ251	ITJ251_7	107	Aso-P (undefined postion)	4.2884	0.6617	14.3302	64.5771	0.1884	0.087	4.4364	1.9554	0.7182	0.1527	2.6208	94.0163		4.56134	0.703814	15.2423	68.6871	0.200391	0.0925371	4.71876	2.07985	0.76391	0.162419	2.7876	100
Oxford JEOL-8600	2018-04-23	ITJ251	ITJ251_8	108	Aso-P (undefined postion)	5.4029	0.5797	15.286	68.6115	0.1245	0.0153	2.3196	2.5572	0.8114	0.0682	2.4452	98.2215		5.50073	0.590197	15.5628	69.8539	0.126754	0.015577	2.3616	2.6035	0.826092	0.0694349	2.48948	100
Oxford JEOL-8600	2018-04-23	ITJ251	ITJ251_9	109	Aso-P (undefined postion)	4.099	0.6845	14.4736	65.3041	0.1362	0.0839	4.4679	1.8946	0.7073	0.0585	2.5188	94.4284		4.34086	0.724888	15.3276	69.1573	0.144236	0.0888504	4.73152	2.00639	0.749033	0.0619517	2.66742	100
Oxford JEOL JXA-8200	2022-10-12	FLF86	PGA44_2_1	616	Aso-P (Base) pfa	4.29	0.741659	14.85	65.4169	0.198244	0.0931	4.58756	1.94	0.712	0.1113	2.48	95.4208		4.49588	0.777251	15.5626	68.5563	0.207757	0.0975679	4.80772	2.0331	0.746169	0.116641	2.59901	100
Oxford JEOL JXA-8200	2022-10-12	FLF86	PGA44_2_2	617	Aso-P (Base) pfa	4.13	0.718098	14.66	65.8318	0.143598	0.0715	4.4343	1.93	0.6733	0.1051	2.55	95.2477		4.33606	0.753927	15.3914	69.1164	0.150762	0.0750674	4.65554	2.0263	0.706893	0.110344	2.67723	100
Oxford JEOL JXA-8200	2022-10-12	FLF86	PGA44_2_3	618	Aso-P (Base) pfa	3.93	0.75344	14.76	65.8824	0.120817	0.0658	4.58756	1.88	0.692	0.0889	2.52	95.281		4.12464	0.790756	15.491	69.1454	0.126801	0.0690589	4.81477	1.97311	0.726273	0.093303	2.64481	100
Oxford JEOL JXA-8200	2022-10-12	FLF86	PGA44_2_4	619	Aso-P (Base) pfa	4.03	0.71688	14.67	64.8907	0.154039	0.1016	4.47517	1.96	0.7251	0.094	2.53	94.3474		4.27145	0.759829	15.5489	68.7784	0.163268	0.107687	4.74329	2.07743	0.768542	0.0996317	2.68158	100
Oxford JEOL JXA-8200	2022-10-12	FLF86	PGA44_2_5	620	Aso-P (Base) pfa	4.02	0.695959	14.76	65.4877	0.108614	0.0658	4.4956	1.95	0.6649	0.0935	2.58	94.9221		4.23505	0.73319	15.5496	68.991	0.114424	0.06932	4.7361	2.05432	0.700469	0.0985018	2.71802	100
Oxford JEOL JXA-8200	2022-10-12	FLF86	PGA44_2_6	621	Aso-P (Base) pfa	4.09	0.673922	14.77	65.3258	0.167734	0.0833	4.55691	2.04	0.6748	0.0929	2.55	95.0254		4.30411	0.709202	15.5432	68.7457	0.176515	0.0876608	4.79546	2.14679	0.710126	0.0977633	2.68349	100
Oxford JEOL JXA-8200	2022-10-12	FLF86	PGA44_2_7	622	Aso-P (Base) pfa	4.2	0.717895	14.83	65.4877	0.189023	0.0868	4.52626	2.01	0.6943	0.0878	2.66	95.4898		4.39837	0.751803	15.5305	68.5809	0.197951	0.0908997	4.74004	2.10494	0.727093	0.091947	2.78564	100
Oxford JEOL JXA-8200	2022-10-12	FLF86	PGA44_2_8	623	Aso-P (Base) pfa	4.4	0.794773	15.42	67.9976	0.0953251	0.0917	4.68973	1.93	0.7256	0.0896	2.64	98.8743		4.4501	0.803821	15.5956	68.7717	0.0964104	0.092744	4.74313	1.95197	0.733861	0.0906201	2.67006	100
Oxford JEOL JXA-8200	2022-10-12	FLF86	PGA44_2_9	624	Aso-P (Base) pfa	4	0.727949	14.47	63.5042	0.162581	0.0973	4.34234	1.83	0.6831	0.0695	2.54	92.427		4.32774	0.787594	15.6556	68.7074	0.175903	0.105272	4.69814	1.97994	0.73907	0.0751945	2.74812	100
Oxford JEOL JXA-8200	2022-10-12	FLF86	PGA44_2_10	625	Aso-P (Base) pfa	4.05	0.753135	14.74	65.174	0.13736	0.091	4.4343	2.02	0.7326	0.1286	2.42	94.681		4.27752	0.795445	15.5681	68.8354	0.145077	0.0961122	4.68341	2.13348	0.773756	0.135824	2.55595	100
Oxford JEOL JXA-8200	2022-10-12	FLF86	PGA44_2_11	626	Aso-P (Base) pfa	4.21	0.680421	14.58	65.5586	0.173429	0.0924	4.62843	1.83	0.7039	0.0612	2.47	94.9884		4.43212	0.716321	15.3492	69.0175	0.182579	0.0972751	4.87263	1.92655	0.741038	0.0644289	2.60032	100
Oxford JEOL JXA-8200	2022-10-12	FLF86	PGA44_2_12	627	Aso-P (Base) pfa	4.14	0.730082	14.88	65.3663	0.272415	0.0819	4.44452	1.89	0.7601	0.0562	2.52	95.1415		4.35141	0.767364	15.6399	68.7043	0.286327	0.0860823	4.67148	1.98651	0.798915	0.0590699	2.64869	100
Oxford JEOL JXA-8200	2022-10-12	FLF86	PGA44_2_13	628	Aso-P (Base) pfa	4.26	0.673211	14.74	65.4675	0.152547	0.1008	4.47517	1.93	0.6918	0.1299	2.46	95.0809		4.48039	0.70804	15.5026	68.8545	0.160439	0.106015	4.70669	2.02985	0.727591	0.13662	2.58727	100
Oxford JEOL JXA-8200	2022-10-12	FLF86	PGA44_2_14	629	Aso-P (Base) pfa	4.19	0.698904	14.84	64.8704	0.181429	0.0952	4.38321	1.84	0.7175	0.0917	2.44	94.3484		4.44099	0.74077	15.7289	68.7563	0.192297	0.100903	4.64578	1.95022	0.76048	0.097193	2.58616	100
Oxford JEOL JXA-8200	2022-10-12	FLF86	PGA44_2_15	630	Aso-P (Base) pfa	4.06	0.648025	14.64	64.7186	0.15092	0.1043	4.4343	1.93	0.6609	0.0852	2.44	93.8723		4.32503	0.690327	15.5957	68.9433	0.160772	0.111108	4.72376	2.05599	0.704042	0.0907616	2.59928	100
Oxford JEOL JXA-8200	2022-10-12	FLF86	PGA44_2_16	631	Aso-P (Base) pfa	4.19	0.72277	14.8	65.1943	0.171938	0.1127	4.46495	2.02	0.7444	0.0873	2.66	95.1683		4.40273	0.759465	15.5514	68.5042	0.180667	0.118422	4.69164	2.12256	0.782193	0.0917322	2.79505	100
Oxford JEOL JXA-8200	2022-10-12	FLF87	PGA44_3_1	632	Aso-P (Top) pfa	4.26	0.65229	14.49	64.9311	0.209227	0.0939	4.55691	1.97	0.6828	0.139	2.42	94.4053		4.51246	0.690947	15.3487	68.7792	0.221626	0.0994648	4.82696	2.08675	0.723265	0.147238	2.56342	100
Oxford JEOL JXA-8200	2022-10-12	FLF87	PGA44_3_2	633	Aso-P (Top) pfa	4.16	0.700225	14.71	65.508	0.185497	0.0812	4.48539	1.94	0.6541	0.0929	2.4	94.9173		4.38276	0.737721	15.4977	69.0159	0.195431	0.0855482	4.72557	2.04388	0.689126	0.0978747	2.52852	100
Oxford JEOL JXA-8200	2022-10-12	FLF87	PGA44_3_4	635	Aso-P (Top) pfa	4.22	0.682757	14.65	65.3258	0.188074	0.0812	4.54669	1.97	0.7421	0.1565	2.54	95.1031		4.43729	0.717912	15.4043	68.6894	0.197758	0.085381	4.7808	2.07144	0.780311	0.164558	2.67078	100
Oxford JEOL JXA-8200	2022-10-12	FLF87	PGA44_3_7	638	Aso-P (Top) pfa	4.24	0.723176	14.94	65.2246	0.14414	0.0749	4.46495	2.06	0.6767	0.1466	2.64	95.3351		4.44747	0.758562	15.671	68.4162	0.151193	0.078565	4.68343	2.1608	0.709812	0.153773	2.76918	100
Oxford JEOL JXA-8200	2022-10-12	FLF87	PGA44_3_8	639	Aso-P (Top) pfa	4.17	0.603138	14.72	65.3865	0.140208	0.0806	4.55691	1.91	0.6409	0.1051	2.45	94.7634		4.40043	0.636467	15.5334	68.9998	0.147956	0.0850539	4.80872	2.01555	0.676316	0.110908	2.58539	100
Oxford JEOL JXA-8200	2022-10-12	FLF87	PGA44_3_9	640	Aso-P (Top) pfa	4.21	0.70906	14.48	64.4757	0.134242	0.0826	4.4343	2.03	0.6792	0.0955	2.52	93.8506		4.48585	0.75552	15.4288	68.7004	0.143037	0.0880122	4.72485	2.16301	0.723703	0.101757	2.68512	100
Oxford JEOL JXA-8200	2022-10-12	FLF87	PGA44_3_12	643	Aso-P (Top) pfa	4.26	0.670672	14.63	64.7996	0.180074	0.0841	4.42408	1.91	0.6873	0.0908	2.49	94.2266		4.52102	0.711765	15.5264	68.7699	0.191107	0.0892529	4.69515	2.02703	0.729412	0.0963634	2.64257	100
Oxford JEOL JXA-8200	2022-10-12	FLF87	PGA44_3_13	644	Aso-P (Top) pfa	4.24	0.672906	14.5	64.5263	0.10441	0.0953	4.30148	1.97	0.6346	0.07	2.44	93.555		4.53209	0.719263	15.4989	68.9715	0.111603	0.101865	4.5978	2.10571	0.678317	0.0748223	2.60809	100
Oxford JEOL JXA-8200	2022-10-12	FLF87	PGA44_3_14	645	Aso-P (Top) pfa	4.05	0.692709	14.85	65.7711	0.088952	0.089	4.52626	1.94	0.6897	0.1074	2.45	95.2551		4.25174	0.727215	15.5897	69.0473	0.0933829	0.0934333	4.75172	2.03664	0.724055	0.11275	2.57204	100
Oxford JEOL JXA-8200	2022-10-12	FLF87	PGA44_3_15	646	Aso-P (Top) pfa	4	0.724598	14.63	65.0829	0.196074	0.0729	4.41387	2.01	0.6751	0.09	2.41	94.3055		4.24154	0.768352	15.5134	69.0129	0.207914	0.077302	4.68039	2.13137	0.715865	0.0954345	2.55552	100
Oxford JEOL JXA-8200	2024-01-30	FLF85	FLF85_1	368	Aso-Q (afa)	4.01916	0.710891	14.6458	65.22	0.1215	0.0775	4.34602	1.94405	0.716699	0.140385	2.57411	89.7861		4.25235	0.752137	15.4956	69.0041	0.128549	0.0819966	4.59818	2.05685	0.758282	0.14853	2.72346	100
Oxford JEOL JXA-8200	2024-01-30	FLF85	FLF85_3	370	Aso-Q (afa)	4.16656	0.227891	14.8874	67.4124	0.1177	0.082	4.66573	1.76732	0.625391	0.0890945	1.91538	91.5624		4.34212	0.237493	15.5147	70.2528	0.122659	0.085455	4.86232	1.84179	0.651741	0.0928485	1.99608	100
Oxford JEOL JXA-8200	2024-01-30	FLF85	FLF85_6	373	Aso-Q (afa)	3.63592	0.327554	13.5688	68.2874	0.0557	0.0613	5.45501	1.02456	0.794139	0.0787751	2.16874	91.4944		3.80892	0.34314	14.2144	71.5367	0.0583504	0.0642168	5.71457	1.07331	0.831926	0.0825234	2.27193	100
Oxford JEOL JXA-8200	2024-01-30	FLF85	FLF85_7	374	Aso-Q (afa)	3.75384	0.326519	13.7399	66.6179	0.0817	0.0908	4.95546	1.25067	0.708398	0.0668209	2.08766	89.5993		4.0071	0.348549	14.6669	71.1124	0.0872121	0.096926	5.2898	1.33505	0.756192	0.0713291	2.22851	100
Oxford JEOL JXA-8200	2024-01-30	FLF85	FLF85_8	375	Aso-Q (afa)	3.86193	0.747838	14.7767	65.5317	0.0997	0.1279	4.42595	2.00296	0.680459	0.076936	2.52344	90.2458		4.07138	0.788396	15.5781	69.0858	0.105107	0.134837	4.66599	2.11159	0.717363	0.0811086	2.66029	100
Oxford JEOL JXA-8200	2024-01-30	FLF85	FLF85_9	376	Aso-Q (afa)	4.53015	0.199327	16.8301	66.2357	0.0737	0.0263	4.24611	2.54298	0.580749	0.0756077	1.69243	92.3037		4.66866	0.205421	17.3447	68.2609	0.0759534	0.0271041	4.37594	2.62073	0.598505	0.0779194	1.74417	100
Oxford JEOL JXA-8200	2024-01-30	FLF85	FLF85_11	378	Aso-Q (afa)	3.95037	0.316066	14.666	67.1811	0.1247	0.0656	4.88553	1.60041	0.745549	0.0786729	2.27008	91.6176		4.11995	0.329634	15.2955	70.0649	0.130053	0.068416	5.09525	1.66911	0.777553	0.08205	2.36753	100
Oxford JEOL JXA-8200	2024-01-30	FLF85	FLF85_12	379	Aso-Q (afa)	4.44171	0.963723	15.6122	65.9541	0.1157	0.0601	4.06628	2.56262	0.591074	0.103296	2.43223	91.4976		4.58367	0.994523	16.1111	68.062	0.119398	0.0620208	4.19623	2.64452	0.609965	0.106598	2.50996	100
Oxford JEOL JXA-8200	2024-01-30	FLF85	FLF85_13	380	Aso-Q (afa)	3.97985	0.741732	14.7364	65.1697	0.1299	0.0733	4.376	1.94405	0.681269	0.100129	2.49303	89.7038		4.21481	0.785521	15.6064	69.0171	0.137569	0.0776274	4.63434	2.05883	0.721489	0.106041	2.64022	100
Oxford JEOL JXA-8200	2024-01-30	FLF85	FLF85_14	381	Aso-Q (afa)	3.89141	0.211746	15.2297	67.4426	0.1281	0.0885	4.93548	1.76732	0.704146	0.050882	2.03699	92.3837		4.0331	0.219456	15.7842	69.8982	0.132764	0.0917224	5.11519	1.83167	0.729785	0.0527346	2.11116	100
Oxford JEOL JXA-8200	2024-01-30	FLF85	FLF85_15	382	Aso-Q (afa)	3.77349	0.698886	14.5854	65.6323	0.0865	0.0667	4.62577	1.83605	0.751117	0.0916488	2.47277	90.1483		3.98802	0.738618	15.4146	69.3636	0.0914177	0.070492	4.88875	1.94043	0.793819	0.0968592	2.61335	100
Oxford JEOL JXA-8200	2024-01-30	FLF85	FLF85_16	383	Aso-Q (afa)	3.8128	0.655626	14.4948	65.4513	0.0998	0.0612	4.55583	1.86551	0.718521	0.0813294	2.4829	89.8112		4.04414	0.695405	15.3743	69.4225	0.105855	0.0649133	4.83225	1.9787	0.762117	0.086264	2.63355	100
Oxford JEOL JXA-8200	2024-01-30	FLF85	FLF85_17	384	Aso-Q (afa)	3.80297	1.51358	14.3841	65.9038	0.1374	0.06	4.4759	2.06188	0.685925	0.176248	3.21257	91.0979		3.9444	1.56987	14.9191	68.3547	0.14251	0.0622313	4.64236	2.13855	0.711434	0.182802	3.33204	100
Oxford JEOL JXA-8200	2024-01-30	FLF85	FLF85_20	387	Aso-Q (afa)	3.62609	0.767294	14.1627	64.7775	0.1366	0.0688	4.66573	1.98333	0.779764	0.143348	2.92881	89.6465		3.8559	0.815924	15.0603	68.883	0.145258	0.0731604	4.96144	2.10903	0.829185	0.152433	3.11443	100
Oxford JEOL JXA-8200	2024-01-30	FLF88	FLF88_1	388	Aso-O pfa	3.95037	0.731382	14.515	65.6122	0.1269	0.0852	4.34602	2.01278	0.732997	0.0693752	2.46263	87.5005		4.17389	0.772765	15.3363	69.3246	0.13408	0.0900208	4.59193	2.12667	0.774471	0.0733006	2.60197	100
Oxford JEOL JXA-8200	2024-01-30	FLF88	FLF88_2	389	Aso-O pfa	3.89141	0.735005	14.7566	65.8234	0.1144	0.083	4.45592	1.90478	0.753546	0.135072	2.46263	88.0267		4.09124	0.772748	15.5143	69.2035	0.120275	0.0872621	4.68474	2.00259	0.792241	0.142008	2.58909	100
Oxford JEOL JXA-8200	2024-01-30	FLF88	FLF88_3	390	Aso-O pfa	3.84228	0.701163	14.7465	65.1496	0.096	0.0906	4.40597	1.9146	0.723684	0.0943053	2.57411	87.2212		4.07285	0.743239	15.6314	69.0592	0.101761	0.0960369	4.67037	2.02949	0.767112	0.0999645	2.72858	100
Oxford JEOL JXA-8200	2024-01-30	FLF88	FLF88_4	391	Aso-O pfa	4.13708	0.62137	14.5653	66.819	0.1944	0	4.41596	2.15024	0.74889	0.0839859	2.59438	88.9778		4.29467	0.645038	15.1201	69.3643	0.201805	0	4.58417	2.23215	0.777416	0.087185	2.6932	100
Oxford JEOL JXA-8200	2024-01-30	FLF88	FLF88_5	392	Aso-O pfa	3.92089	0.749597	14.5754	66.3866	0.0946	0.0677	4.55583	1.79678	0.70688	0.079899	2.50317	88.2636		4.10834	0.785434	15.2722	69.5604	0.0991227	0.0709366	4.77364	1.88268	0.740674	0.0837188	2.62284	100
Oxford JEOL JXA-8200	2024-01-30	FLF88	FLF88_6	393	Aso-O pfa	4.01916	0.683569	14.7264	65.8837	0.1333	0.0787	4.41596	1.87532	0.649382	0.118009	2.5133	87.8808		4.22639	0.718814	15.4857	69.2807	0.140173	0.0827578	4.64365	1.97202	0.682864	0.124094	2.64289	100
Oxford JEOL JXA-8200	2024-01-30	FLF88	FLF88_8	395	Aso-O pfa	3.84228	0.690813	14.2533	64.6869	0.1	0.0918	4.50588	1.82623	0.727328	0.0990052	2.31062	86.2905		4.12553	0.74174	15.304	69.4557	0.107372	0.0985675	4.83805	1.96086	0.780946	0.106304	2.48096	100
Oxford JEOL JXA-8200	2024-01-30	FLF88	FLF88_9	396	Aso-O pfa	4.07812	0.702922	14.7062	65.2703	0.153	0.0797	4.30606	1.99315	0.736945	0.11617	2.65518	87.3615		4.30192	0.741497	15.5133	68.8521	0.161396	0.0840737	4.54237	2.10253	0.777386	0.122545	2.80089	100
Oxford JEOL JXA-8200	2024-01-30	FLF88	FLF88_11	398	Aso-O pfa	4.16656	0.704164	14.7264	64.4255	0.0953	0.0983	4.61578	1.87532	0.654038	0.104216	2.47277	86.5948		4.43543	0.749603	15.6766	68.5828	0.10145	0.104643	4.91363	1.99634	0.696243	0.110941	2.63233	100
Oxford JEOL JXA-8200	2024-01-30	FLF88	FLF88_12	399	Aso-O pfa	3.9602	0.776919	14.9176	65.2501	0.1107	0.0841	4.46591	1.93424	0.755773	0.108405	2.57411	87.6269		4.17135	0.818343	15.713	68.7291	0.116602	0.088584	4.70403	2.03736	0.796069	0.114185	2.71135	100
Oxford JEOL JXA-8200	2024-01-30	FLF88	FLF88_13	400	Aso-O pfa	3.93072	0.72569	14.8472	66.0849	0.1291	0.0842	4.4759	1.9146	0.6756	0.075199	2.40183	88.2866		4.12263	0.761122	15.5721	69.3114	0.135403	0.088311	4.69444	2.00808	0.708586	0.0788706	2.51909	100
Oxford JEOL JXA-8200	2024-01-30	FLF88	FLF88_14	401	Aso-O pfa	4.04864	0.713892	14.6458	67.6236	0.0893	0.0721	4.66573	1.82623	0.694125	0.134255	2.50317	89.7512		4.17313	0.735843	15.0962	69.7029	0.0920458	0.074317	4.80919	1.88239	0.715468	0.138383	2.58014	100
Oxford JEOL JXA-8200	2024-01-30	FLF88	FLF88_15	402	Aso-O pfa	3.99951	0.753012	14.6861	65.6323	0.1067	0.059	4.366	2.03242	0.700806	0.0964509	2.60451	87.6798		4.20838	0.792337	15.4531	69.0599	0.112272	0.0620812	4.59401	2.13856	0.737405	0.101488	2.74053	100
Oxford JEOL JXA-8200	2024-01-30	FLF88	FLF88_16	403	Aso-O pfa	3.9602	0.680878	14.7062	65.2602	0.0847	0.0918	4.55583	1.89496	0.706475	0.091138	2.42209	87.3913		4.19271	0.720853	15.5696	69.0917	0.0896728	0.0971896	4.82331	2.00622	0.747952	0.0964887	2.5643	100
Oxford JEOL JXA-8200	2024-01-30	FLF88	FLF88_17	404	Aso-O pfa	3.99951	0.674047	14.4747	65.7027	0.0912	0.1027	4.51587	1.78696	0.710018	0.0825555	2.60451	87.4667		4.22135	0.711435	15.2776	69.347	0.0962586	0.108396	4.76635	1.88608	0.7494	0.0871346	2.74898	100
Oxford JEOL JXA-8200	2024-01-30	FLF88	FLF88_18	405	Aso-O pfa	3.19371	0.340284	13.5487	67.5331	0.0478	0.0668	5.2452	1.06432	0.610004	0.0557862	2.02686	88.1717		3.40726	0.363037	14.4546	72.0487	0.0509962	0.0712666	5.59592	1.13549	0.650792	0.0595164	2.16238	100
Oxford JEOL JXA-8200	2024-01-30	FLF88	FLF88_19	406	Aso-O pfa	4.15674	0.698161	14.6861	65.2602	0.1283	0.1082	4.52586	1.88514	0.715889	0.122811	2.54371	87.4325		4.3833	0.736215	15.4866	68.8173	0.135293	0.114098	4.77255	1.9879	0.75491	0.129505	2.68235	100
Oxford JEOL JXA-8200	2024-01-30	FLF88	FLF88_20	407	Aso-O pfa	4.08795	0.735212	14.8572	66.7688	0.1682	0.0743	4.70569	1.92442	0.727328	0.115659	2.59438	89.3416		4.22487	0.759837	15.3549	69.0051	0.173834	0.0767886	4.86331	1.98887	0.751689	0.119533	2.68127	100
Oxford JEOL JXA-8200	2024-01-30	FLF89	FLF89_1	408	Aso-O (middle) pfa	3.95037	0.738213	14.213	67.4124	0.1839	0.0558	4.74566	1.65932	0.739981	0.133029	2.63491	89.1431		4.09507	0.765252	14.7336	69.8816	0.190636	0.0578439	4.91948	1.7201	0.767086	0.137901	2.73143	100
Oxford JEOL JXA-8200	2024-01-30	FLF89	FLF89_2	409	Aso-O (middle) pfa	4.2157	0.662249	15.9645	65.7932	0.1017	0.0656	4.0463	2.70989	0.642195	0.0856206	2.29035	89.409		4.3651	0.68572	16.5302	68.1249	0.105304	0.0679249	4.1897	2.80593	0.664954	0.088655	2.37152	100
Oxford JEOL JXA-8200	2024-01-30	FLF89	FLF89_3	410	Aso-O (middle) pfa	3.95037	0.676531	14.6559	65.5116	0.0847	0.0678	4.55583	1.87532	0.72419	0.124855	2.59438	87.6002		4.16612	0.713479	15.4563	69.0894	0.0893257	0.0715028	4.80464	1.97774	0.76374	0.131674	2.73606	100
Oxford JEOL JXA-8200	2024-01-30	FLF89	FLF89_4	411	Aso-O (middle) pfa	3.85211	0.691641	14.5754	66.0849	0.0939	0.0754	4.59579	1.86551	0.702729	0.127614	2.58424	88.1212		4.04424	0.726139	15.3024	69.381	0.0985835	0.0791608	4.82502	1.95855	0.73778	0.133979	2.71314	100
Oxford JEOL JXA-8200	2024-01-30	FLF89	FLF89_5	412	Aso-O (middle) pfa	3.74401	0.715134	14.7264	65.8234	0.0921	0.0809	4.56582	1.97351	0.749396	0.102888	2.52344	88.1144		3.93705	0.752005	15.4856	69.2171	0.0968485	0.0850711	4.80123	2.07526	0.788033	0.108193	2.65354	100
Oxford JEOL JXA-8200	2024-01-30	FLF89	FLF89_6	413	Aso-O (middle) pfa	3.80297	0.739144	14.7968	66.99	0.1416	0.0372	4.67572	2.0226	0.72257	0.0927727	2.42209	89.4793		3.94321	0.766401	15.3425	69.4604	0.146822	0.0385718	4.84814	2.09719	0.749216	0.0961938	2.51141	100
Oxford JEOL JXA-8200	2024-01-30	FLF89	FLF89_7	414	Aso-O (middle) pfa	3.97003	0.689675	14.6358	65.5619	0.1197	0.0678	4.56582	1.9146	0.717509	0.117601	2.50317	87.7007		4.18499	0.727018	15.4282	69.1118	0.126181	0.0714711	4.81304	2.01827	0.756358	0.123968	2.6387	100
Oxford JEOL JXA-8200	2024-01-30	FLF89	FLF89_8	415	Aso-O (middle) pfa	3.89141	0.613918	14.4647	66.2961	0.1388	0.0656	4.70569	1.65932	0.660517	0.0994139	2.46263	88.0901		4.09372	0.645835	15.2167	69.7427	0.146016	0.0690105	4.95034	1.74559	0.694857	0.104582	2.59066	100
Oxford JEOL JXA-8200	2024-01-30	FLF89	FLF89_9	416	Aso-O (middle) pfa	4.05847	0.763983	14.4848	65.2099	0.1354	0.0711	4.34602	1.92442	0.71184	0.131496	2.56397	87.015		4.29916	0.809292	15.3438	69.0773	0.14343	0.0753167	4.60377	2.03855	0.754057	0.139295	2.71603	100
Oxford JEOL JXA-8200	2024-01-30	FLF89	FLF89_10	417	Aso-O (middle) pfa	3.97985	0.747631	14.7364	65.4111	0.1121	0.0711	4.50588	1.99315	0.672968	0.0875619	2.63491	87.5902		4.19141	0.787372	15.5198	68.8881	0.118059	0.0748794	4.74539	2.0991	0.708741	0.0922164	2.77498	100
Oxford JEOL JXA-8200	2024-01-30	FLF89	FLF89_12	419	Aso-O (middle) pfa	3.88159	0.715341	14.8472	65.7027	0.1184	0.0721	4.63576	1.95387	0.749092	0.0863358	2.54371	88.1654		4.07276	0.750573	15.5784	68.9387	0.124231	0.075651	4.86407	2.0501	0.785986	0.090588	2.66899	100
Oxford JEOL JXA-8200	2024-01-30	FLF89	FLF89_13	420	Aso-O (middle) pfa	3.97985	0.633582	14.6861	66.457	0.1161	0.0733	4.45592	1.73787	0.762353	0.121892	2.33089	88.4105		4.17373	0.664446	15.4015	69.6944	0.121756	0.0768708	4.67299	1.82253	0.799491	0.12783	2.44443	100
Oxford JEOL JXA-8200	2024-01-30	FLF89	FLF89_14	421	Aso-O (middle) pfa	3.92089	0.718653	14.9176	65.7731	0.1548	0.0842	4.41596	1.99315	0.710423	0.113922	2.54371	88.1632		4.11226	0.753728	15.6457	68.9833	0.162355	0.0883096	4.63149	2.09043	0.745096	0.119483	2.66786	100
Oxford JEOL JXA-8200	2024-01-30	FLF89	FLF89_15	422	Aso-O (middle) pfa	3.93072	0.745147	14.8371	66.1553	0.0783	0.0733	4.51587	1.90478	0.764074	0.115966	2.58424	88.4446		4.10713	0.778589	15.503	69.1243	0.0818141	0.0765897	4.71854	1.99027	0.798366	0.12117	2.70022	100
Oxford JEOL JXA-8200	2024-01-30	FLF89	FLF89_16	423	Aso-O (middle) pfa	3.9602	0.623854	14.3741	66.3765	0.1112	0.0832	4.82558	1.66914	0.713966	0.0867445	2.44236	88.2404		4.15696	0.654849	15.0882	69.6743	0.116725	0.0873336	5.06533	1.75207	0.749438	0.0910543	2.56371	100
Oxford JEOL JXA-8200	2024-01-30	FLF89	FLF89_17	424	Aso-O (middle) pfa	3.97003	0.679429	14.7163	65.2803	0.1008	0.0788	4.31605	1.78696	0.742512	0.131292	2.4829	87.153		4.21065	0.720609	15.6083	69.2369	0.106909	0.0835761	4.57765	1.89527	0.787516	0.139249	2.63339	100
Oxford JEOL JXA-8200	2024-01-30	FLF89	FLF89_18	425	Aso-O (middle) pfa	3.87176	0.707165	14.8069	66.2156	0.1339	0.0908	4.62577	1.98333	0.70364	0.129146	2.47277	88.6891		4.044	0.738625	15.4656	69.1614	0.139857	0.0948394	4.83155	2.07156	0.734943	0.134891	2.58277	100
Oxford JEOL JXA-8200	2024-01-30	FLF89	FLF89_19	426	Aso-O (middle) pfa	3.82262	0.71679	14.7868	65.22	0.1507	0.0908	4.43594	1.95387	0.703843	0.105033	2.46263	87.4469		4.04729	0.758918	15.6558	69.0531	0.159557	0.0961366	4.69665	2.06871	0.74521	0.111207	2.60737	100
Oxford JEOL JXA-8200	2024-01-30	FLF89	FLF89_20	427	Aso-O (middle) pfa	3.97003	0.713789	14.6458	65.8334	0.1359	0.07	4.45592	1.82623	0.703539	0.0785707	2.49303	87.7494		4.18222	0.75194	15.4286	69.3522	0.143164	0.0737414	4.69409	1.92384	0.741142	0.0827702	2.62628	100
Oxford JEOL JXA-8200	2024-01-30	FLF90	FLF90_1	428	Aso-O (top) afa	3.80297	0.635548	14.525	66.1452	0.153	0.0623	4.77563	1.65932	0.70111	0.0741773	2.39169	88.0958		4.00625	0.66952	15.3014	69.6808	0.161178	0.0656301	5.0309	1.74801	0.738585	0.0781422	2.51953	100
Oxford JEOL JXA-8200	2024-01-30	FLF90	FLF90_2	429	Aso-O (top) afa	3.78332	0.627269	14.4244	66.2659	0.1149	0.0831	4.71568	1.66914	0.731377	0.100027	2.44236	88.1045		3.98422	0.660579	15.1904	69.7848	0.121002	0.0875129	4.9661	1.75777	0.770215	0.105339	2.57206	100
Oxford JEOL JXA-8200	2024-01-30	FLF90	FLF90_3	430	Aso-O (top) afa	3.83245	0.574177	14.1929	66.3966	0.1558	0.0765	4.63576	1.60041	0.715079	0.104318	2.42209	87.8774		4.04668	0.606273	14.9862	70.1081	0.164509	0.0807762	4.89489	1.68987	0.755051	0.110149	2.55748	100
Oxford JEOL JXA-8200	2024-01-30	FLF90	FLF90_4	431	Aso-O (top) afa	3.76366	0.66494	14.5754	66.3363	0.109	0.0852	4.86555	1.71823	0.671652	0.121381	2.50317	88.4827		3.94454	0.696897	15.2759	69.5244	0.114238	0.0892946	5.09938	1.80081	0.703931	0.127215	2.62347	100
Oxford JEOL JXA-8200	2024-01-30	FLF90	FLF90_5	432	Aso-O (top) afa	4.20587	0.728485	14.8371	67.7644	0.135	0.0371	4.67572	1.99315	0.805578	0.142735	3.03015	90.3908		4.2762	0.740667	15.0852	68.8976	0.137258	0.0377204	4.75391	2.02648	0.819049	0.145122	3.08082	100
Oxford JEOL JXA-8200	2024-01-30	FLF90	FLF90_6	433	Aso-O (top) afa	3.90124	0.683465	14.525	66.7688	0.1148	0.0842	4.72568	1.77714	0.673373	0.0891967	2.47277	88.7582		4.07161	0.713313	15.1594	69.6846	0.119813	0.0878771	4.93205	1.85475	0.70278	0.093092	2.58075	100
Oxford JEOL JXA-8200	2024-01-30	FLF90	FLF90_7	434	Aso-O (top) afa	3.98968	0.634203	14.4043	66.3262	0.0829	0.0307	4.50588	1.65932	0.662238	0.0921597	2.54371	87.7637		4.2027	0.668065	15.1734	69.8676	0.0873263	0.0323392	4.74646	1.74792	0.697597	0.0970804	2.67952	100
Oxford JEOL JXA-8200	2024-01-30	FLF90	FLF90_8	435	Aso-O (top) afa	3.62609	0.668148	14.3137	66.4268	0.1157	0.0798	4.83557	1.70841	0.759519	0.0898097	2.57411	88.3293		3.80901	0.701854	15.0357	69.7778	0.121537	0.0838256	5.07951	1.79459	0.797833	0.0943403	2.70396	100
Oxford JEOL JXA-8200	2024-01-30	FLF90	FLF90_9	436	Aso-O (top) afa	3.61626	0.618782	14.2331	66.0145	0.1053	0.0831	4.75565	1.63968	0.678738	0.104012	2.5133	87.6141		3.83231	0.655751	15.0835	69.9584	0.111591	0.0880647	5.03977	1.73764	0.719288	0.110226	2.66346	100
Oxford JEOL JXA-8200	2024-01-30	FLF90	FLF90_10	437	Aso-O (top) afa	3.86193	0.59353	14.1425	66.4872	0.08	0.058	4.61578	1.61023	0.798897	0.0889923	2.38156	87.8816		4.07727	0.626625	14.9311	70.1944	0.0844607	0.061234	4.87315	1.70001	0.843442	0.0939544	2.51435	100
Oxford JEOL JXA-8200	2024-01-30	FLF90	FLF90_13	440	Aso-O (top) afa	3.88159	0.661111	14.5854	65.7932	0.121	0.0831	4.65574	1.72805	0.696757	0.103092	2.57411	87.7664		4.09091	0.696763	15.372	69.3413	0.127525	0.0875814	4.90681	1.82124	0.734331	0.108652	2.71292	100
Oxford JEOL JXA-8200	2024-01-30	FLF90	FLF90_14	441	Aso-O (top) afa	3.91107	0.629339	14.515	66.5576	0.1425	0.0765	4.75565	1.71823	0.684508	0.0996183	2.29035	88.5495		4.1005	0.65982	15.218	69.7812	0.149402	0.0802052	4.98599	1.80145	0.717662	0.104443	2.40128	100
Oxford JEOL JXA-8200	2024-01-30	FLF90	FLF90_15	442	Aso-O (top) afa	4.06829	0.651176	14.2935	66.4268	0.1119	0.0799	4.52586	1.70841	0.720242	0.104216	2.36129	87.9709		4.28009	0.685076	15.0377	69.885	0.117725	0.0840596	4.76147	1.79735	0.757737	0.109642	2.48422	100
Oxford JEOL JXA-8200	2024-01-30	FLF90	FLF90_16	443	Aso-O (top) afa	3.69488	0.641033	14.3942	66.4972	0.1411	0.0809	4.8056	1.7575	0.735426	0.0995161	2.44236	88.5114		3.87752	0.67272	15.1057	69.7842	0.148075	0.084899	5.04315	1.84438	0.771779	0.104435	2.56309	100
Oxford JEOL JXA-8200	2024-01-30	FLF90	FLF90_17	444	Aso-O (top) afa	3.8128	0.642379	14.5552	66.5978	0.1056	0.0798	4.86555	1.70841	0.735831	0.10534	2.53357	88.7536		3.98235	0.670946	15.2025	69.5594	0.110296	0.0833487	5.08192	1.78438	0.768554	0.110024	2.64624	100
Oxford JEOL JXA-8200	2024-01-30	FLF90	FLF90_18	445	Aso-O (top) afa	4.01916	0.647139	14.4345	66.7185	0.1022	0.0645	4.71568	1.73787	0.642093	0.107894	2.43223	88.5232		4.20319	0.676771	15.0954	69.7734	0.10688	0.0674533	4.93161	1.81744	0.671493	0.112835	2.54359	100
Oxford JEOL JXA-8200	2024-01-30	FLF90	FLF90_19	446	Aso-O (top) afa	3.78332	0.649727	14.5955	66.276	0.1112	0.0787	4.72568	1.81641	0.718825	0.0753012	2.4525	88.3976		3.97061	0.681891	15.318	69.5569	0.116705	0.082596	4.95961	1.90633	0.754409	0.0790289	2.5739	100
Oxford JEOL JXA-8200	2024-01-30	FLF90	FLF90_20	447	Aso-O (top) afa	3.93072	0.658938	14.4848	66.3262	0.1098	0.0918	4.68571	1.71823	0.72419	0.127818	2.49303	88.2686		4.12236	0.691063	15.191	69.5599	0.115153	0.0962756	4.91416	1.802	0.759497	0.13405	2.61458	100
Oxford JEOL JXA-8200	2022-10-12	FLF83	PGA43_6_1	591	Aso-3B (pfl)	4.19	1.21999	15.24	63.99	0.246652	0.0746	4.138	2.86	0.8307	0.1549	3.92	96.8648		4.32562	1.25947	15.7333	66.0611	0.254635	0.0770146	4.27193	2.95257	0.857587	0.159914	4.04688	100
Oxford JEOL JXA-8200	2022-10-12	FLF83	PGA43_6_2	592	Aso-3B (pfl)	4.17	0.484318	14.71	68.0482	0.131258	0.0968	4.62843	1.65	0.588	0.1117	2.12	96.7387		4.31058	0.500646	15.2059	70.3423	0.135684	0.100063	4.78447	1.70563	0.607823	0.115466	2.19147	100
Oxford JEOL JXA-8200	2022-10-12	FLF83	PGA43_6_3	593	Aso-3B (pfl)	4.18	0.56475	14.6	67.785	0.165158	0.0932	4.6693	1.63	0.5591	0.0492	2.26	96.5557		4.32911	0.584895	15.1208	70.203	0.171049	0.0965246	4.83586	1.68814	0.579044	0.050955	2.34062	100
Oxford JEOL JXA-8200	2022-10-12	FLF83	PGA43_6_5	595	Aso-3B (pfl)	4.08	0.535299	14.87	67.8053	0.110919	0.0778	4.71017	1.64	0.6037	0.0961	2.12	96.6493		4.22145	0.553857	15.3855	70.156	0.114764	0.0804973	4.87346	1.69686	0.62463	0.0994317	2.1935	100
Oxford JEOL JXA-8200	2022-10-12	FLF83	PGA43_6_6	596	Aso-3B (pfl)	4	0.597349	14.66	67.3397	0.154446	0.1206	4.64886	1.63	0.5599	0.063	2.2	95.9739		4.1678	0.622408	15.275	70.1646	0.160925	0.125659	4.84388	1.69838	0.583388	0.0656428	2.29229	100
Oxford JEOL JXA-8200	2022-10-12	FLF83	PGA43_6_7	597	Aso-3B (pfl)	4.08	0.500871	14.91	67.3397	0.153225	0.0827	4.69995	1.62	0.6029	0.1289	2.22	96.3383		4.23508	0.519909	15.4767	69.8993	0.159049	0.0858433	4.87859	1.68157	0.625816	0.133799	2.30438	100
Oxford JEOL JXA-8200	2022-10-12	FLF83	PGA43_6_8	598	Aso-3B (pfl)	3.99	0.51387	14.71	66.7325	0.101291	0.1185	4.72038	1.55	0.5902	0.0993	2.23	95.3561		4.18432	0.538896	15.4264	69.9825	0.106224	0.124271	4.95027	1.62549	0.618943	0.104136	2.3386	100
Oxford JEOL JXA-8200	2022-10-12	FLF83	PGA43_6_9	599	Aso-3B (pfl)	3.89	1.57086	15.66	62.229	0.560696	0.0878	3.81105	3.7	0.8498	0.152	4.86	97.3712		3.99502	1.61327	16.0828	63.9091	0.575833	0.0901704	3.91393	3.79989	0.872742	0.156104	4.99121	100
Oxford JEOL JXA-8200	2022-10-12	FLF83	PGA43_6_10	600	Aso-3B (pfl)	4.08	1.77722	15.72	61.4397	0.493846	0.0521	3.668	4.14	0.9089	0.118	5.5	97.8977		4.16761	1.81538	16.0576	62.759	0.504451	0.0532188	3.74677	4.2289	0.928418	0.120534	5.61811	100
Oxford JEOL JXA-8200	2022-10-12	FLF83	PGA43_6_11	601	Aso-3B (pfl)	4.18	0.50473	14.85	67.8964	0.0718667	0.1108	4.62843	1.63	0.5588	0.1416	2.18	96.7526		4.3203	0.521671	15.3484	70.1752	0.0742788	0.114519	4.78378	1.68471	0.577556	0.146353	2.25317	100
Oxford JEOL JXA-8200	2022-10-12	FLF83	PGA43_6_12	602	Aso-3B (pfl)	4.13	1.63321	15.58	62.4314	0.396758	0.0773	3.5454	3.98	0.9645	0.179	5.02	97.9376		4.21697	1.66761	15.9081	63.7461	0.405113	0.0789278	3.62006	4.06381	0.984811	0.182769	5.12571	100
Oxford JEOL JXA-8200	2022-10-12	FLF83	PGA43_6_13	603	Aso-3B (pfl)	4.49	0.53865	14.71	67.4106	0.16109	0.1164	4.59778	1.65	0.5397	0.0844	2.29	96.5886		4.64858	0.557674	15.2295	69.7914	0.166779	0.120511	4.76016	1.70828	0.558762	0.0873809	2.37088	100
Oxford JEOL JXA-8200	2022-10-12	FLF83	PGA43_6_14	604	Aso-3B (pfl)	3.92	1.41396	15.66	62.7755	0.366791	0.0572	3.92344	3.55	0.8454	0.1701	4.6	97.2824		4.02951	1.45345	16.0975	64.5292	0.377038	0.0587979	4.03304	3.64917	0.869016	0.174852	4.7285	100
Oxford JEOL JXA-8200	2022-10-12	FLF83	PGA43_6_15	605	Aso-3B (pfl)	4.03	1.36003	15.34	62.4416	0.312281	0.0732	3.9643	3.5	0.8963	0.1516	4.29	96.3593		4.18226	1.41142	15.9196	64.8008	0.32408	0.0759657	4.11409	3.63224	0.930165	0.157328	4.45209	100
Oxford JEOL JXA-8200	2022-10-12	FLF82	PGA43_5_1	573	Aso-3A (pfl)	4.22	0.473858	14.58	67.5826	0.0741719	0.1107	4.76125	1.5	0.561	0.0731	2.19	96.1267		4.39004	0.492951	15.1675	70.3058	0.0771605	0.115161	4.9531	1.56044	0.583605	0.0760455	2.27824	100
Oxford JEOL JXA-8200	2022-10-12	FLF82	PGA43_5_2	574	Aso-3A (pfl)	4.17	0.750291	14.77	67.1576	0.189837	0.0594	4.61821	1.97	0.7947	0.0894	2.98	97.5494		4.27476	0.76914	15.141	68.8447	0.194606	0.0608922	4.73423	2.01949	0.814664	0.0916459	3.05486	100
Oxford JEOL JXA-8200	2022-10-12	FLF82	PGA43_5_3	575	Aso-3A (pfl)	4.2	0.511433	14.61	66.5504	0.160547	0.0925	4.55691	1.63	0.5383	0.0716	2.14	95.0617		4.41819	0.538001	15.369	70.0076	0.168888	0.0973053	4.79363	1.71468	0.566264	0.0753195	2.25117	100
Oxford JEOL JXA-8200	2022-10-12	FLF82	PGA43_5_4	576	Aso-3A (pfl)	4.29	0.569015	14.68	66.8439	0.188752	0.1065	4.67951	1.65	0.5289	0.0467	2.1	95.6832		4.48354	0.594686	15.3423	69.8595	0.197267	0.111305	4.89063	1.72444	0.552761	0.0488069	2.19474	100
Oxford JEOL JXA-8200	2022-10-12	FLF82	PGA43_5_5	577	Aso-3A (pfl)	4.14	0.467764	14.61	67.0766	0.150378	0.1009	4.71017	1.6	0.5609	0.1099	2.11	95.6366		4.32889	0.489106	15.2766	70.137	0.157239	0.105504	4.92507	1.673	0.586491	0.114914	2.20627	100
Oxford JEOL JXA-8200	2022-10-12	FLF82	PGA43_5_6	578	Aso-3A (pfl)	4.21	0.584959	14.61	67.6535	0.106037	0.1065	4.59778	1.66	0.5932	0.1171	2.2	96.439		4.36545	0.606558	15.1495	70.1515	0.109953	0.110432	4.76755	1.72129	0.615104	0.121424	2.28123	100
Oxford JEOL JXA-8200	2022-10-12	FLF82	PGA43_5_7	579	Aso-3A (pfl)	4.1	0.531236	14.68	67.4814	0.109292	0.0982	4.6693	1.57	0.5515	0.0973	2.22	96.1082		4.26602	0.552748	15.2744	70.214	0.113717	0.102176	4.85837	1.63357	0.573832	0.10124	2.3099	100
Oxford JEOL JXA-8200	2022-10-12	FLF82	PGA43_5_8	580	Aso-3A (pfl)	4.1	0.492442	14.71	67.2183	0.144954	0.0855	4.7306	1.52	0.524	0.0802	2.03	95.636		4.28709	0.514913	15.3812	70.2856	0.151568	0.0894015	4.94646	1.58936	0.547911	0.0838596	2.12263	100
Oxford JEOL JXA-8200	2022-10-12	FLF82	PGA43_5_9	581	Aso-3A (pfl)	4.05	0.74562	15.13	65.8217	0.216685	0.0735	4.41387	2.31	0.6575	0.0888	2.78	96.2877		4.20615	0.774367	15.7133	68.3594	0.225039	0.0763338	4.58404	2.39906	0.68285	0.0922236	2.88718	100
Oxford JEOL JXA-8200	2022-10-12	FLF82	PGA43_5_10	582	Aso-3A (pfl)	4.13	0.544337	14.73	66.7325	0.162175	0.089	4.6693	1.59	0.5642	0.1233	2.34	95.6748		4.3167	0.568945	15.3959	69.7493	0.169506	0.0930234	4.88038	1.66188	0.589706	0.128874	2.44578	100
Oxford JEOL JXA-8200	2022-10-12	FLF82	PGA43_5_11	583	Aso-3A (pfl)	4.05	0.520472	14.81	65.5687	0.189701	0.11	4.53647	1.6	0.5425	0.1313	2.2	94.2592		4.29666	0.552171	15.712	69.5622	0.201255	0.1167	4.81277	1.69745	0.575541	0.139297	2.33399	100
Oxford JEOL JXA-8200	2022-10-12	FLF82	PGA43_5_12	584	Aso-3A (pfl)	4.15	0.522909	14.58	67.2385	0.119868	0.1178	4.64886	1.63	0.5804	0.0826	2.15	95.821		4.33099	0.545714	15.2159	70.171	0.125096	0.122938	4.85161	1.70109	0.605713	0.0862024	2.24377	100
Oxford JEOL JXA-8200	2022-10-12	FLF82	PGA43_5_13	585	Aso-3A (pfl)	4.11	0.512347	14.7	67.2082	0.170988	0.0827	4.62843	1.6	0.5716	0.1218	2.11	95.816		4.28947	0.53472	15.3419	70.1429	0.178455	0.0863112	4.83054	1.66987	0.59656	0.127119	2.20214	100
Oxford JEOL JXA-8200	2022-10-12	FLF82	PGA43_5_14	586	Aso-3A (pfl)	4.24	0.521284	14.54	67.0867	0.139259	0.1163	4.67951	1.65	0.551	0.08	2.21	95.8141		4.42524	0.544058	15.1752	70.0176	0.145343	0.121381	4.88395	1.72208	0.575072	0.083495	2.30655	100
Oxford JEOL JXA-8200	2022-10-12	FLF82	PGA43_5_15	587	Aso-3A (pfl)	4.17	0.536416	14.98	67.2891	0.15309	0.096	4.75104	1.66	0.5579	0.0879	2.2	96.4815		4.32207	0.555978	15.5263	69.7431	0.158673	0.099501	4.9243	1.72054	0.578246	0.0911056	2.28023	100
Oxford JEOL JXA-8200	2022-10-12	FLF82	PGA43_5_18	590	Aso-3A (pfl)	3.99	0.512855	14.38	66.2771	0.0797313	0.1051	4.60799	1.61	0.5731	0.0683	2.18	94.3842		4.2274	0.543369	15.2356	70.2206	0.0844753	0.111353	4.88217	1.70579	0.607199	0.0723638	2.30971	100
Oxford JEOL JXA-8200	2022-10-12	FLF81	PGA43_4_2	559	Aso-3W (pmfa)	4.08	0.539665	14.52	66.5402	0.120411	0.1225	4.64886	1.64	0.5419	0.1328	2.19	95.0764		4.29129	0.567613	15.2719	69.9861	0.126646	0.128844	4.88961	1.72493	0.569963	0.139677	2.30341	100
Oxford JEOL JXA-8200	2022-10-12	FLF81	PGA43_4_3	560	Aso-3W (pmfa)	4.17	0.546063	14.62	66.9855	0.0843417	0.1001	4.69995	1.55	0.5756	0.1051	2.14	95.5767		4.36299	0.571335	15.2966	70.0856	0.088245	0.104733	4.91746	1.62173	0.602239	0.109964	2.23904	100
Oxford JEOL JXA-8200	2022-10-12	FLF81	PGA43_4_4	561	Aso-3W (pmfa)	4.2	0.538955	14.6	66.601	0.100207	0.0714	4.62843	1.62	0.5512	0.0703	2.13	95.1115		4.41587	0.566656	15.3504	70.0241	0.105357	0.0750698	4.86632	1.70326	0.579531	0.0739133	2.23948	100
Oxford JEOL JXA-8200	2022-10-12	FLF81	PGA43_4_5	562	Aso-3W (pmfa)	4.01	0.531643	14.24	65.3967	0.0728159	0.1387	4.46495	1.53	0.6046	0.1333	2.11	93.2327		4.30107	0.570232	15.2736	70.1435	0.0781012	0.148768	4.78904	1.64106	0.648485	0.142976	2.26316	100
Oxford JEOL JXA-8200	2022-10-12	FLF81	PGA43_4_6	563	Aso-3W (pmfa)	4.08	0.481779	14.62	66.8034	0.113224	0.0834	4.55691	1.63	0.594	0.0781	2.15	95.1908		4.28613	0.506119	15.3586	70.1784	0.118944	0.0876135	4.78713	1.71235	0.62401	0.0820458	2.25862	100
Oxford JEOL JXA-8200	2022-10-12	FLF81	PGA43_4_7	564	Aso-3W (pmfa)	4.18	0.50991	14.39	66.9349	0.189701	0.0749	4.56712	1.65	0.5674	0.1014	2.15	95.3154		4.38544	0.534971	15.0973	70.2247	0.199025	0.0785812	4.79159	1.7311	0.595287	0.106384	2.25567	100
Oxford JEOL JXA-8200	2022-10-12	FLF81	PGA43_4_9	566	Aso-3W (pmfa)	4.11	0.493559	14.62	66.7224	0.132343	0.0847	4.63865	1.54	0.566	0.0879	2.2	95.1956		4.31743	0.518469	15.3579	70.0898	0.139022	0.0889747	4.87275	1.61772	0.594566	0.0923362	2.31103	100
Oxford JEOL JXA-8200	2022-10-12	FLF81	PGA43_4_10	567	Aso-3W (pmfa)	4.07	0.47792	14.56	67.026	0.15092	0.0848	4.62843	1.59	0.5734	0.0836	2.13	95.3751		4.26736	0.501095	15.266	70.2762	0.158238	0.0889121	4.85287	1.6671	0.601205	0.0876539	2.23329	100
Oxford JEOL JXA-8200	2022-10-12	FLF81	PGA43_4_12	569	Aso-3W (pmfa)	4.07	0.55693	14.46	66.3783	0.0833925	0.0882	4.53647	1.61	0.5762	0.0866	2.17	94.6161		4.30159	0.588621	15.2828	70.1554	0.0881377	0.0932188	4.79461	1.70161	0.608987	0.0915277	2.29348	100
Oxford JEOL JXA-8200	2022-10-12	FLF81	PGA43_4_13	570	Aso-3W (pmfa)	4.13	0.48574	14.44	66.5807	0.0623749	0.0981	4.62843	1.51	0.5489	0.133	2.27	94.8873		4.35253	0.511912	15.2181	70.1682	0.0657358	0.103386	4.87782	1.59136	0.578476	0.140166	2.39231	100
Oxford JEOL JXA-8200	2022-10-12	FLF81	PGA43_4_14	571	Aso-3W (pmfa)	4.22	0.564953	14.59	67.0463	0.122851	0.0947	4.63865	1.56	0.5264	0.0826	2.21	95.6564		4.41162	0.590606	15.2525	70.0907	0.12843	0.0990002	4.84928	1.63084	0.550303	0.0863507	2.31035	100
Oxford JEOL JXA-8200	2022-10-12	FLF81	PGA43_4_15	572	Aso-3W (pmfa)	3.87	0.500871	14.58	67.1171	0.0893588	0.0883	4.59778	1.62	0.5529	0.0767	2.18	95.273		4.06201	0.525722	15.3034	70.4471	0.0937923	0.092681	4.8259	1.70038	0.580332	0.0805055	2.28816	100
Oxford JEOL JXA-8200	2022-10-12	FLF80	PGA43_3_1	541	Aso-3W (pmfa, afa)	4.09	0.446742	14.37	67.2385	0.0774262	0.0814	4.6693	1.3935	0.468	0.1125	2.09	95.0374		4.30357	0.47007	15.1204	70.7496	0.0814692	0.0856505	4.91312	1.46626	0.492438	0.118374	2.19913	100
Oxford JEOL JXA-8200	2022-10-12	FLF80	PGA43_3_2	542	Aso-3W (pmfa, afa)	3.93	0.410589	14.49	67.9368	0.0936979	0.0786	4.78169	1.378	0.5229	0.1169	2.01	95.7492		4.10447	0.428817	15.1333	70.9529	0.0978576	0.0820895	4.99397	1.43918	0.546114	0.12209	2.09923	100
Oxford JEOL JXA-8200	2022-10-12	FLF80	PGA43_3_3	543	Aso-3W (pmfa, afa)	4.14	0.437704	14.53	67.6433	0.0817653	0.0877	4.71017	1.3552	0.5316	0.0958	2.02	95.6333		4.32904	0.45769	15.1935	70.732	0.0854988	0.0917045	4.92524	1.41708	0.555873	0.100174	2.11224	100
Oxford JEOL JXA-8200	2022-10-12	FLF80	PGA43_3_4	544	Aso-3W (pmfa, afa)	3.94	0.459132	14.07	66.1354	0.0642732	0.1086	4.67951	1.3759	0.4931	0.075	1.97	93.371		4.21973	0.491729	15.0689	70.8308	0.0688364	0.11631	5.01175	1.47358	0.528109	0.0803248	2.10986	100
Oxford JEOL JXA-8200	2022-10-12	FLF80	PGA43_3_5	545	Aso-3W (pmfa, afa)	4.1	0.421658	14.43	66.9957	0.116071	0.0953	4.7306	1.44	0.4976	0.1005	2.01	94.9374		4.31864	0.444143	15.1995	70.5683	0.122261	0.100382	4.98286	1.51679	0.524135	0.105859	2.11718	100
Oxford JEOL JXA-8200	2022-10-12	FLF80	PGA43_3_6	546	Aso-3W (pmfa, afa)	4.21	0.797312	15.18	66.2366	0.202583	0.0769	4.41387	2.23	0.7281	0.091	2.74	96.9064		4.3444	0.822765	15.6646	68.3512	0.20905	0.0793549	4.55477	2.30119	0.751344	0.093905	2.82747	100
Oxford JEOL JXA-8200	2022-10-12	FLF80	PGA43_3_9	549	Aso-3W (pmfa, afa)	4.08	0.476498	14.49	67.2385	0.0210176	0.1016	4.72038	1.43	0.5561	0.0897	1.98	95.1838		4.28644	0.500608	15.2232	70.6407	0.0220811	0.106741	4.95923	1.50236	0.584238	0.0942387	2.08019	100
Oxford JEOL JXA-8200	2022-10-12	FLF80	PGA43_3_10	550	Aso-3W (pmfa, afa)	4.16	0.464108	14.66	67.3296	0.10902	0.089	4.71017	1.3702	0.5254	0.0706	2.07	95.5581		4.35337	0.485682	15.3414	70.4593	0.114088	0.093137	4.92911	1.43389	0.549822	0.0738817	2.16622	100
Oxford JEOL JXA-8200	2022-10-12	FLF80	PGA43_3_11	551	Aso-3W (pmfa, afa)	3.91	0.444203	14.57	67.3296	0.139394	0.0967	4.71017	1.43	0.5212	0.0775	2.07	95.2988		4.10289	0.466117	15.2888	70.6511	0.146271	0.10147	4.94253	1.50054	0.546911	0.0813232	2.17212	100
Oxford JEOL JXA-8200	2022-10-12	FLF80	PGA43_3_12	552	Aso-3W (pmfa, afa)	4.08	0.427244	14.36	67.0058	0.113495	0.0896	4.75104	1.43	0.5308	0.0775	2.09	94.9554		4.29675	0.449941	15.1229	70.5655	0.119525	0.09436	5.00344	1.50597	0.558999	0.0816172	2.20103	100
Oxford JEOL JXA-8200	2022-10-12	FLF80	PGA43_3_13	553	Aso-3W (pmfa, afa)	3.97	0.468577	14.25	66.7325	0.104139	0.0861	4.71017	1.342	0.5345	0.0916	1.95	94.2396		4.21267	0.497218	15.121	70.8116	0.110504	0.0913629	4.99807	1.42403	0.567171	0.097199	2.06919	100
Oxford JEOL JXA-8200	2022-10-12	FLF80	PGA43_3_14	554	Aso-3W (pmfa, afa)	4.14	0.469084	14.5	67.0564	0.106851	0.096	4.59778	1.3783	0.5199	0.0736	1.99	94.9279		4.36121	0.494148	15.2748	70.6393	0.11256	0.101129	4.84344	1.45194	0.547679	0.0775325	2.09633	100
Oxford JEOL JXA-8200	2022-10-12	FLF80	PGA43_3_15	555	Aso-3W (pmfa, afa)	4.06	0.467663	14.53	67.3701	0.165971	0.0834	4.59778	1.368	0.4807	0.1368	2.11	95.3704		4.25709	0.490365	15.2353	70.6405	0.174028	0.0874485	4.82097	1.43441	0.504035	0.143441	2.21243	100
Oxford JEOL JXA-8200	2022-10-12	FLF80	PGA43_3_16	556	Aso-3W (pmfa, afa)	4.01	0.459538	14.27	67.0766	0.0866468	0.082	4.61821	1.43	0.5291	0.1082	1.98	94.6503		4.23665	0.485512	15.0765	70.8678	0.0915441	0.0866347	4.87923	1.51082	0.559005	0.114316	2.09191	100
Oxford JEOL JXA-8200	2022-10-12	FLF80	PGA43_3_17	557	Aso-3W (pmfa, afa)	4.13	0.427345	14.34	67.3701	0.151869	0.089	4.76125	1.3566	0.5211	0.126	2	95.2733		4.3349	0.448547	15.0514	70.7125	0.159404	0.0934155	4.99747	1.4239	0.546953	0.132251	2.09922	100

## Sheet: Proximal Traces JAMSTEC
			SiO2	TiO2	Al2O3	FeO	MnO	MgO	CaO	Na2O	K2O	P2O5	Total	CF		Sc	V	Cr	Co	Ni	Cu	Zn	Ga	Rb	Sr	Y	Zr	Nb	Ba	La	Ce	Pr	Nd	Sm	Eu	Gd	Tb	Dy	Ho	Er	Tm	Yb	Lu	Hf	Ta	Pb	Th	U
2018-07-10	Aso-3 proximal	258_1	70.2785	0.583948	14.896	2.13206	0.0912383	0.459466	1.54568	4.99391	4.94013	0.0790194	100	1.40785		9.08498	13.8492	<LOD	0.351341	<LOD	0.173618	51.68	17.2717	226.985	185.38	32.5668	295.325	17.9387	724.263	30.0291	68.3513	7.20197	32.4207	6.98938	1.12013	5.69477	1.00862	4.99013	1.14241	3.14036	0.663928	3.96331	0.512069	8.32482	1.08351	25.4754	15.774	5.29471
2018-07-10	Aso-3 proximal	258_2	69.0767	0.666827	15.7242	2.27111	0.100807	0.510192	1.61853	4.8541	5.08754	0.0899424	100	1.93883		14.4048	16.716	<LOD	-0.0489215	<LOD	1.87274	34.9493	19.5715	181.173	222.46	39.3137	317.29	17.0109	793.566	33.8559	73.472	9.22882	33.7875	7.98664	1.33339	5.09196	1.06009	6.64058	1.24723	2.43787	0.693623	3.35155	0.537385	8.1995	1.33676	23.7105	15.7989	4.21151
2018-07-10	Aso-3 proximal	258_4	68.209	0.89632	15.3947	3.13574	0.112162	0.805372	1.84967	4.80918	4.61026	0.177596	100	2.43399		17.5908	41.9342	<LOD	3.44724	<LOD	1.33809	70.0821	16.6199	164.761	242.191	38.2977	302.252	17.684	776.709	35.1816	80.6055	9.11707	37.765	8.6111	1.41687	3.68734	0.940182	5.96719	1.29912	4.83668	0.575638	5.0144	0.523724	7.1885	1.06018	26.6732	15.5614	4.8004
2018-07-10	Aso-3 proximal	258_5	69.0684	0.635775	15.8997	2.33201	0.0988287	0.592175	1.70029	4.98471	4.60203	0.086068	100	1.80409		11.3791	14.8885	<LOD	1.17397	<LOD	0.877769	57.4693	18.0623	168.14	233.678	35.8766	313.77	16.9258	732.233	33.2231	79.112	9.00101	36.467	7.19239	1.65134	4.98628	0.678427	6.43794	1.23561	4.42422	0.457871	4.9552	0.586611	7.32949	1.25249	24.9727	16.5318	5.01081
2018-07-10	Aso-3 proximal	259_1	64.9033	1.01339	15.8892	4.12625	0.134563	1.25629	3.23717	5.04844	4.08501	0.306452	100	1.57019		14.1908	31.5627	<LOD	1.77998	<LOD	1.00283	74.2125	19.0634	130.995	349.823	34.7608	245.438	14.3839	667.215	31.9108	72.8452	8.28175	32.6641	7.76636	1.30841	7.76737	1.26013	6.99566	1.258	4.13733	0.539922	4.60805	0.541419	6.52345	1.17921	23.2223	13.1077	3.79481
2018-07-10	Aso-3 proximal	259_2	64.0233	1.10558	16.2158	4.57548	0.141375	1.4331	3.607	4.85431	3.68925	0.354829	100	1.47074		17.9343	32.9817	<LOD	2.68944	<LOD	-0.259029	86.1762	19.6762	132.479	407.384	34.6345	231.463	13.1376	645.413	31.359	68.6639	8.34575	31.9902	6.43466	1.65549	8.19986	1.20359	5.13941	1.25269	3.72625	0.660094	4.97186	0.577957	5.46982	1.1344	20.6816	12.8134	3.62998
2018-07-10	Aso-3 proximal	259_3	66.5552	0.931024	15.6097	3.77576	0.129818	1.06762	2.7441	4.88092	4.0275	0.27835	100	1.62164		17.1431	26.5403	<LOD	2.58712	<LOD	1.39156	80.2556	17.3618	145.366	356.408	37.3256	255.175	14.2334	677.936	30.657	71.0628	8.16649	36.0159	7.36939	1.10345	8.04415	1.27934	5.66046	1.13308	3.44872	0.418986	2.47126	0.64487	6.92627	1.03711	25.7531	12.6613	3.80299
2018-07-10	Aso-3 proximal	260_1	64.9618	0.922977	15.731	4.29699	0.130788	1.34162	3.76898	4.73956	3.74525	0.361027	100	1.71443		20.0121	44.3701	<LOD	3.81837	<LOD	3.09491	71.3563	17.5279	126.529	361.401	31.433	234.063	13.1389	632.255	28.803	61.6925	8.16874	33.5054	5.88842	1.23933	7.07521	1.20237	4.14287	0.847465	3.0944	0.339613	3.12105	0.502837	5.87172	1.19851	15.384	13.2575	3.33551
2018-07-10	Aso-3 proximal	260_2	62.6872	0.988922	16.2018	5.30299	0.144608	1.81409	4.16692	4.68864	3.51764	0.487241	100	1.65795		18.8988	70.6	<LOD	5.40862	<LOD	2.74301	82.9652	19.1623	121.478	422.592	30.882	207.846	12.9105	614.07	29.4494	63.9233	7.25668	28.8095	6.8783	1.3562	5.04762	0.962256	5.45241	1.31228	3.56244	0.474802	2.78784	0.583458	6.45542	0.851099	21.0705	10.8845	3.24087
2018-07-10	Aso-3 proximal	256_1	69.5927	0.587537	15.6973	2.18082	0.0906197	0.474328	1.46109	5.03613	4.81174	0.0677733	100	1.34566		10.7438	12.3494	<LOD	0.848887	<LOD	1.37496	52.8842	17.5332	175.085	194.01	32.4862	293.362	17.4503	797.235	34.7618	77.2523	8.3338	32.4622	5.23336	1.35611	4.75781	1.03177	5.57879	1.19896	4.07965	0.618239	4.00166	0.475159	8.04125	1.20532	25.8225	16.23	4.64934
2018-07-10	Aso-3 proximal	256_2	70.2862	0.580898	14.9765	2.21812	0.09295	0.476471	1.45409	5.00644	4.83424	0.0741309	100	1.1158		12.5174	11.9555	<LOD	0.000148513	<LOD	1.27455	51.4321	16.2463	165.021	185.658	34.7863	301.767	16.6946	747.52	33.0754	74.1855	8.17856	31.8243	7.12989	1.15147	5.31826	0.96007	5.43487	1.00395	3.53379	0.461721	3.50056	0.531995	8.48752	0.941291	23.7461	15.6496	4.214
2018-07-10	Aso-3 proximal	256_3	69.3692	0.656467	15.3475	2.40656	0.0999045	0.56837	1.68199	4.98903	4.79274	0.0882759	100	1.17502		13.0243	16.5397	<LOD	1.04638	<LOD	2.48052	56.2293	16.8186	171.022	226.48	33.8989	306.858	17.8448	811.874	35.7801	75.2322	8.70809	35.2659	7.32537	1.62331	8.86919	1.06302	5.55733	1.25859	3.42822	0.487002	3.89086	0.543328	8.08097	1.1449	25.4763	16.2894	4.19901
2018-07-10	Aso-3 proximal	257_1	69.2146	0.637685	15.3934	2.43608	0.100788	0.556749	1.71798	4.85248	4.99001	0.100272	100	1.18948		11.6864	16.973	<LOD	2.09188	<LOD	5.13963	52.1395	17.9234	185.46	221.949	37.0383	302.872	15.9749	791.843	33.7078	75.233	8.36971	31.9473	7.84777	1.33035	6.63806	0.859982	4.63899	1.18182	3.65832	0.539052	3.92983	0.68598	7.3227	1.32047	26.19	15.5401	4.44587
2018-07-10	Aso-3 proximal	257_2	69.0008	0.627194	15.6448	2.75162	0.104149	0.587775	1.59395	4.83601	4.76583	0.0878135	100	1.41059		12.0586	17.5202	<LOD	1.16176	<LOD	6.71483	40.6081	18.7135	178.152	223.821	34.6536	304.013	18.3192	774.537	36.3678	74.0171	8.85842	35.3216	6.77446	1.43137	7.30529	1.19699	5.06908	1.00093	3.48282	0.636539	5.18123	0.492503	7.33279	1.1053	24.7432	14.8011	4.81046
2018-07-10	Aso-3 proximal	262_2	61.1328	0.985967	16.1561	6.89175	0.147726	2.31203	5.07078	4.57845	2.42957	0.294847	100	2.67622		23.8139	161.297	<LOD	12.5876	<LOD	62.5548	71.4327	19.0867	86.7825	458.552	29.566	178.703	10.7983	436.293	24.9215	54.7154	6.22694	25.1326	3.43529	1.06581	6.39206	0.0780241	5.99371	0.865606	3.09617	0.458577	0.953672	0.43628	4.24672	0.88005	8.92423	9.01077	2.7207
2018-07-10	Aso-3 proximal	262_3	60.6858	0.988177	16.4622	6.80278	0.14293	2.38512	5.30213	4.64746	2.24197	0.341361	100	2.67138		23.5254	169.006	<LOD	13.5051	<LOD	68.8552	81.0967	19.1612	85.7766	494.335	27.1652	184.135	9.9948	448.588	24.457	55.3091	7.14402	30.4055	7.82791	1.40633	8.32942	1.02093	3.86398	0.738939	2.94367	0.229758	2.23749	0.589141	4.68563	0.952082	10.9155	10.1766	3.07031
2018-07-10	Aso-3 proximal	262_4	59.9748	1.00333	16.9426	7.87905	0.118616	1.7617	3.85125	3.27983	4.84265	0.346168	100	1.81392		20.1223	145.4	<LOD	11.2575	<LOD	87.0205	67.5997	19.7303	131.147	385.57	26.8539	202.901	10.6927	721.441	24.6326	53.8887	6.74531	27.6843	6.08422	1.61508	7.67123	0.667799	4.24027	0.918705	3.59758	0.39302	2.83984	0.389987	4.97329	0.626883	13.8014	10.4977	2.42539
2018-07-10	Aso-3 proximal	262_5	61.0248	0.997091	16.6501	6.4109	0.131025	2.10735	5.10899	4.53114	2.71842	0.320181	100	2.34415		18.6425	176.877	<LOD	12.9502	<LOD	47.3484	72.5849	18.6113	90.9813	477.729	27.5621	168.524	11.4598	556.825	25.3698	51.4179	7.21445	27.1008	7.92237	1.28106	5.30792	1.19799	3.50457	1.22447	2.33177	0.391695	2.08872	0.371961	3.13963	0.675295	10.3973	9.40223	2.7777
2018-07-09	Aso-2T ITJ332	Aso_2_1	60.3305	1.19285	16.6779	7.23635	0.151325	2.29452	4.4528	3.68151	3.67265	0.309643	100	1.47078		21.0737	168.789	<LOD	15.2111	<LOD	1.5761	92.1979	19.2874	123.426	384.222	32.9973	221.95	13.629	581.643	28.8805	68.3031	7.99308	33.3706	7.58838	2.1692	4.60093	0.882237	5.81658	1.02176	3.20317	0.386231	2.45467	0.36381	6.08272	0.84145	15.3655	10.8248	3.22989
2018-07-09	Aso-2T ITJ332	Aso_2_2	60.3817	1.19847	16.9133	7.08459	0.147326	2.34214	4.665	3.34292	3.63054	0.293988	100	1.49229		19.8848	157.594	<LOD	15.229	<LOD	3.06211	88.0269	18.6586	129.64	363.391	30.9965	212.667	12.4889	570.331	30.3344	65.4486	8.10591	30.8871	6.35945	1.27255	5.4323	0.926642	5.8152	1.02468	3.1464	0.389687	2.80233	0.488006	5.38656	0.978768	17.2095	11.1001	3.04519
2018-07-09	Aso-2T ITJ332	Aso_2_3	60.7749	1.14688	16.9841	6.73495	0.143166	2.28949	4.83837	3.03447	3.76542	0.2883	100	1.62181		20.7881	158.988	<LOD	14.6857	<LOD	1.41062	85.4035	17.9769	126.527	368.257	31.5093	213.909	12.7308	569.482	28.1906	68.23	8.04909	30.9371	7.99015	2.02591	5.39878	0.987616	6.35683	1.19039	3.43902	0.441367	2.88053	0.532167	5.59514	1.1986	17.7859	11.0944	2.89312
2018-07-09	Aso-2T ITJ332	Aso_2_4	60.7102	1.20706	16.1214	7.12133	0.157341	2.17033	4.95363	5.33498	1.91445	0.309217	100	1.16631		20.225	144.941	<LOD	15.0169	<LOD	3.6278	87.288	18.9824	73.5521	477.43	35.1985	228.768	13.5889	526.782	30.8497	69.0821	8.56751	35.653	7.02598	1.83112	7.09306	1.03188	5.6311	1.21245	3.22264	0.436609	3.54621	0.494326	6.17564	1.20194	10.799	11.4388	3.28086
2018-07-09	Aso-2T ITJ332	Aso_2_5	60.0851	1.22013	16.3364	7.35126	0.152965	2.35093	4.76353	3.8338	3.62323	0.282687	100	1.33453		21.312	163.526	<LOD	16.0187	<LOD	4.35	91.0315	18.5475	116.17	397.057	33.57	216.114	12.6599	582.509	29.9515	68.5301	8.42648	31.6591	8.54772	1.92201	7.36234	0.763133	5.09476	1.21373	3.18198	0.462082	2.8157	0.466323	6.12348	1.03336	16.6465	11.2544	2.91708
2018-07-09	Aso-2T ITJ332	Aso_2_6	58.0941	1.21014	16.4695	7.03196	0.151896	2.27145	5.13229	4.16127	4.01758	1.45989	100	1.38572		19.9809	154.946	<LOD	14.8865	<LOD	6.7405	91.8961	19.4973	127.353	400.089	36.7388	220.407	14.1801	630.866	30.1874	68.4423	8.24922	31.7672	7.69603	1.72104	6.34701	1.1597	5.26267	1.19618	3.14804	0.554698	3.87932	0.437777	5.98374	0.757759	16.3113	10.9271	2.89699
2018-07-09	Aso-2T ITJ332	Aso_2_7	59.0827	1.21144	16.3391	6.71918	0.163184	2.67706	5.83042	3.26583	3.75964	0.951496	100	1.53566		28.405	249.725	<LOD	17.3255	<LOD	-0.35866	91.2519	17.3555	144.642	372.265	29.736	176.602	9.72978	472.361	24.6368	53.9298	6.69215	27.9191	5.543	1.32384	4.45107	1.07897	5.39245	0.854685	3.416	0.322735	3.12424	0.498682	4.89274	0.738068	13.2874	7.81538	2.39748
2018-07-09	Aso-2T ITJ332	Aso_2_8	60.2264	1.22088	15.655	7.16535	0.16011	2.29529	4.45779	4.26962	3.13299	1.41655	100	1.76319		20.4757	154.114	<LOD	15.6147	<LOD	0.926572	95.3083	19.6272	115.028	338.329	35.2716	227.158	13.215	649.664	31.2448	70.5118	9.17118	35.0225	10.0981	1.48512	5.48398	0.898279	5.14449	1.28184	3.60044	0.701603	3.1119	0.390576	5.84315	1.06538	16.3025	11.9815	3.36417
2018-07-09	Aso-2T ITJ332	Aso_2_9	58.2601	1.252	17.2268	7.51941	0.153659	2.31161	4.8526	3.29862	3.77922	1.34596	100	1.89619		22.0705	167.044	<LOD	16.7796	<LOD	0.780806	95.7257	19.6389	144.259	404.454	36.4663	232.753	13.9759	631.073	31.7797	72.3595	9.17552	39.8155	7.80183	1.63211	7.08404	0.956336	6.05627	1.24	3.65119	0.512956	3.95097	0.563638	5.513	0.951492	18.6232	11.6107	3.03257
2018-07-09	Aso-2T ITJ332	Aso_2_10	59.7259	1.19455	16.9334	7.04877	0.148419	2.27747	4.10509	3.40677	3.81423	1.34542	100	1.71532		20.4363	163.53	<LOD	13.8811	<LOD	1.2453	75.6698	22.3955	150.117	395.468	35.1149	226.947	14.2613	634.867	30.7454	65.581	8.86187	32.8749	9.0652	2.13592	3.61502	0.977812	5.92221	1.30349	4.1731	0.540483	3.69035	0.420627	6.24746	0.904325	18.5494	11.9719	2.87687

## Sheet: Proximal Traces RHUL
Date	Run	Label	Crater	n	Ca	Ti	V	Rb	Sr	Y	Zr	Nb	Ba	La	Ce	Pr	Nd	Sm	Eu	Gd	Dy	Er	Yb	Lu	Hf	Ta	Pb	Th	U		Ca	Ti	V	Rb	Sr	Y	Zr	Nb	Ba	La	Ce	Pr	Nd	Sm	Eu	Gd	Dy	Er	Yb
			(µm)	(time slices)	ppm	ppm	ppm	ppm	ppm	ppm	ppm	ppm	ppm	ppm	ppm	ppm	ppm	ppm	ppm	ppm	ppm	ppm	ppm	ppm	ppm	ppm	ppm	ppm	ppm		2 s.d	2 s.d	2 s.d	2 s.d	2 s.d	2 s.d	2 s.d	2 s.d	2 s.d	2 s.d	2 s.d	2 s.d	2 s.d	2 s.d	2 s.d	2 s.d	2 s.d	2 s.d	2 s.d
15.11.2021	3	ITJ251-2 (Aso-P)	25	40	15554.6	5010.77	31.7463	169.941	268.031	32.8221	287.509	17.6316	793.798	35.2476	76.3623	8.73466	36.9077	7.87245	1.58	6.53316	5.72808	3.574	3.56955	0.561837	8.16441	1.23885	23.1093	15.381	4.61564		3240.93	1312.19	5.35468	19.4182	29.8301	3.42839	34.4774	1.84927	96.8332	4.66959	8.24798	2.28482	8.84677	4.01218	0.888712	3.83608	2.82201	1.60336	2.19037
15.11.2021	3	ITJ251-3	25	40	13195.9	4057.51	16.7448	173.488	238.548	32.7133	287.243	16.6894	806.046	35.1747	75.3315	8.90326	35.2237	7.55806	1.57159	6.27638	6.06447	3.4922	3.4647	0.525094	7.49034	1.23279	22.5595	15.5383	4.70617		2602.99	1013.55	3.57754	17.9342	23.5732	2.95443	33.1687	1.64047	107.536	3.55633	6.24265	1.6415	8.06815	2.64695	0.753519	2.92511	2.98908	1.43103	1.718
15.11.2021	3	ITJ251-4	25	30	16091.1	4974.71	31.134	168.411	270.507	32.3004	287.463	17.5428	780.725	34.2382	75.0499	8.7969	36.0207	7.46932	1.56248	6.31696	5.91726	3.34144	3.64394	0.515867	7.60258	1.24542	23.2948	15.5703	4.25209		3267.62	1337.91	6.15409	22.1694	42.3345	4.54733	42.6045	2.46699	105.493	5.92859	12.5444	1.88704	9.51376	3.06573	0.827863	2.9608	2.87032	1.83381	1.46526
15.11.2021	3	ITJ251-5	25	40	15540	4772.63	32.6016	167.923	265.977	32.9646	288.412	17.6037	795.549	35.2998	76.0917	8.9074	35.6644	7.49553	1.5535	6.1063	5.78293	3.60341	3.83178	0.574577	7.67929	1.27536	23.6499	15.7809	4.84883		3084.3	1397.34	5.20762	20.0483	28.6912	3.77688	39.5867	1.88593	116.198	4.09855	10.6988	1.53076	8.49532	3.07587	0.615641	2.87919	2.78585	1.53231	2.06014
15.11.2021	3	ITJ251-7	25	31	14530.5	4847.94	32.2756	172.899	252.109	33.2429	298.168	18.1391	820.38	36.0728	77.8034	9.03304	36.4687	7.66188	1.59274	6.56168	6.4529	3.58153	3.81982	0.528292	7.64378	1.27976	22.5341	15.5887	4.74835		3026.65	1468.39	5.1735	19.7707	30.7113	4.23699	45.0469	2.25309	131.193	4.29499	9.97567	1.51541	8.025	2.31678	0.727022	2.83308	2.38271	1.20476	1.4588
15.11.2021	3	ITJ251-8	25	37	15127.3	4852.24	31.9543	168.546	267.146	32.8933	292.207	17.7619	808.802	35.7162	77.1854	8.90077	36.4262	7.4394	1.63166	6.50767	6.09222	3.59888	3.64835	0.579637	7.80672	1.29307	23.5007	15.4462	4.65068		3447.73	1510.89	4.71231	20.9214	27.5386	3.42709	39.7316	1.8188	112.84	3.69527	10.2202	1.49095	7.09964	3.1839	0.705319	2.72031	2.0114	1.30495	2.11439
15.11.2021	3	ITJ251-10	25	39	15562	4750.36	30.8877	168.954	264.701	31.7934	283.296	17.6391	787.884	34.0052	74.7271	8.62298	35.3954	7.84325	1.44019	5.87704	5.53422	3.31672	3.54514	0.544678	7.26356	1.2278	22.3451	14.3726	4.33102		2817.35	1529.31	5.62604	23.3847	33.6693	4.30792	50.8798	4.05173	120.638	5.03483	11.8341	1.97937	11.8819	3.81965	0.777091	3.45506	3.25584	1.6118	2.10397
15.11.2021	3	ITJ251-11	25	33	16368.3	4804.66	32.2107	167.194	275.471	33.5159	294.205	17.6886	815.57	36.1548	78.1697	8.97253	36.4879	7.44476	1.58506	6.54714	5.61333	3.51622	3.54877	0.544082	7.80587	1.26316	23.748	15.818	4.67028		3672.76	1161.12	5.59713	17.0084	29.133	3.53179	40.8774	2.14997	125.055	4.09615	10.1181	1.81832	8.91642	3.16962	0.779213	2.84531	2.55821	1.63216	1.68234
15.11.2021	3	ITJ251-12	25	27	18609.8	4986	32.6416	139.397	490.442	32.623	300.65	18.2677	684.414	35.8038	76.4105	9.13107	37.0154	8.12195	1.46366	6.56127	5.50096	3.52444	3.474	0.530669	8.01683	1.29748	17.3978	16.6191	4.74901		3072.9	1406.6	6.04882	21.3102	65.7733	4.6436	44.2992	2.41363	106.236	3.88332	10.9373	1.96816	8.00419	3.14784	0.752654	2.75562	2.1516	1.68836	1.91297
15.11.2021	3	ITJ251-13	25	38	15567.1	4764.27	31.4223	169.18	266.894	33.4689	292.161	17.8878	804.758	35.6	78.1687	8.96574	37.5306	7.68398	1.62346	6.48373	6.09748	3.6472	3.60289	0.538189	7.74574	1.24974	23.8218	15.7071	4.68087		3305.28	1320.97	5.68802	20.4134	31.2538	4.50535	46.1077	2.61126	103.925	3.99331	10.0573	1.58789	8.98666	3.76486	0.650748	3.19661	1.90949	1.44458	1.65981
15.11.2021	3	ITJ251-14	25	25	16740.2	4752.87	32.2384	166.188	279.803	33.4343	294.804	17.4444	814.156	35.9832	78.1062	8.76781	37.7166	7.89309	1.7622	6.46632	5.73232	3.59246	3.49428	0.592027	7.60284	1.25246	23.249	15.3881	4.50748		3544.39	1537.68	5.20406	23.9273	38.6062	4.34337	46.2024	2.29615	90.3711	6.01121	13.0713	1.95885	9.74291	3.39144	0.718315	3.12205	1.62246	1.44914	1.78855
15.11.2021	3	ITJ251-15	25	40	15581.8	4794.97	33.13	168.912	275.126	33.9314	293.78	17.5574	816.713	35.6399	78.5502	8.95938	37.3094	7.87087	1.5608	6.83646	5.55041	3.80035	3.70205	0.57018	7.60289	1.25455	23.1913	15.6317	4.69504		2248.45	1301.27	5.39172	26.8521	35.9512	3.85253	47.3861	1.92958	120.678	5.3378	10.9346	1.92161	8.22106	2.79313	0.952769	3.18334	2.32557	1.43262	1.63997
15.11.2021	3	ITJ251-16	25	25	15171.4	4785.87	32.0371	169.843	266.027	32.393	292.877	17.3662	780.16	34.0781	75.7368	8.59353	34.9981	7.32847	1.63461	5.59349	4.93243	3.35501	3.33895	0.523583	7.55273	1.23253	23.2762	14.817	4.31741		2355.61	1451.77	4.78384	18.5475	24.5624	4.35868	43.0912	1.61848	88.8272	3.97747	15.7385	1.81673	7.93417	3.21688	0.95732	3.43956	1.86304	1.61101	2.0932
15.11.2021	3	ITJ303-1 (Aso-U)	25	16	19064.3	4711.83	39.0466	155.738	328.878	32.2009	270.862	15.8616	771.164	33.7208	73.5402	8.57105	35.576	7.7449	1.63969	5.66642	5.34007	3.56689	3.47047	0.552927	6.93967	1.16129	21.4677	14.3386	4.196		3136.82	1348.01	5.48586	21.88	38.1326	3.74552	36.7988	2.08963	132.425	4.52446	11.7848	1.40156	7.98768	3.10512	0.748805	2.74709	1.69145	1.45875	2.07195
15.11.2021	3	ITJ303-3	25	18	21212.6	5167.1	40.5078	154.685	333.953	37.3115	272.752	15.893	767.754	41.423	80.2442	10.0817	41.4144	9.52699	1.76592	7.36265	6.0228	3.60642	3.68523	0.573876	6.86037	1.13726	20.9017	14.3795	4.62918		5410.99	1636.48	8.07774	19.1595	43.1525	5.54458	37.1701	2.2205	147.101	23.0418	19.6948	2.59166	15.0123	10.727	0.861548	4.57491	3.40521	1.58277	1.70094
15.11.2021	3	ITJ304-1 (Aso-R)	25	40	18400.1	5290.43	51.9978	165.193	296.305	32.8596	280.353	17.5	775.608	35.1955	75.9445	8.86933	36.6727	7.99211	1.60554	6.43073	6.16719	3.38173	3.68504	0.535211	7.34547	1.24092	22.8557	15.7343	4.59412		3230.59	1752.14	9.02228	21.3078	43.0628	3.96485	40.1432	2.24374	106.536	4.83498	11.1261	1.51523	7.33788	3.55191	0.729915	2.42489	2.40462	1.57396	1.56282
15.11.2021	3	ITJ304-2	25	40	17155.5	5147.35	45.9906	170.297	289.939	32.2837	280.49	17.6415	783.567	34.8415	75.9898	8.72899	36.315	7.37242	1.5884	6.26224	6.10087	3.48817	3.63847	0.567495	7.9123	1.23708	22.1753	15.6035	4.71143		3365.12	1518.45	7.46636	22.7205	42.3483	3.95311	39.3736	2.06916	111.938	4.54642	10.7445	1.92108	8.85969	3.93522	1.05819	3.08178	2.33793	1.91199	1.87344
15.11.2021	3	ITJ304-4	25	40	17678.7	5061.37	46.3	165.267	286.906	32.6673	282.533	17.2766	774.644	35.1864	75.6257	8.78762	36.0072	7.18843	1.50813	6.21093	5.9478	3.56251	3.60758	0.528998	7.1879	1.26978	23.3082	15.5496	4.63461		3352.98	1596.2	5.82671	20.4479	36.5946	4.62169	40.8204	1.96441	101.42	4.06283	10.2182	1.42651	7.71057	3.97699	0.886669	2.67983	2.16969	1.67861	1.67907
15.11.2021	3	ITJ304-5	25	40	17545.2	5128.98	45.2667	168.843	290.542	32.4377	284.587	17.4585	775.739	34.6605	74.9958	8.87337	35.6004	7.3416	1.55558	6.21767	5.76018	3.59981	3.7029	0.541897	7.46087	1.24105	22.533	15.7391	4.66628		3408.71	1684.78	7.44746	23.7839	39.1462	4.13019	44.8805	2.25827	115.21	4.70444	10.977	1.73694	8.10584	3.44482	0.900999	2.89623	2.10977	1.49076	1.95364
15.11.2021	3	ITJ304-6	25	40	17675.3	5170.18	45.1792	166.949	292.051	33.0663	283.823	17.6118	783.198	35.2089	76.8971	8.89872	37.1393	7.33884	1.49863	6.33306	6.06136	3.50642	3.68785	0.543714	7.97489	1.26033	22.284	15.6601	4.70956		3755.81	1578.56	6.4881	20.4719	38.7866	4.13941	32.084	1.74328	93.2845	3.9719	11.2774	1.63808	10.255	3.95006	1.01736	3.57038	2.41723	1.5313	2.46448
[truncated: 31 more columns]

## Sheet: Standards Majors
Reference Glass (Jochum et al., 2006)	Analysis Number	Run Date	Na2O	MgO	Al2O3	SiO2	P2O5	Cl	K2O	CaO	TiO2	MnO	FeOt	total
StHS6/80-G
StHs6/80-G_1	1	2025-08-07	4.48392	1.96722	17.7089	63.5633	0.0449	0.0109	1.37662	5.3717	0.7063	0.137229	4.38	99.751
StHs6/80-G_2	2	2025-08-07	4.59625	1.88351	17.5134	63.753	0.107	0	1.26871	5.31157	0.6872	0.0539594	4.21	99.3845
StHs6/80-G_3	3	2025-08-07	4.54945	1.95676	17.8067	63.9526	0.106	0	1.34485	5.29153	0.7254	0.0655592	4.31	100.109
StHs6/80-G_4	4	2025-08-07	4.54008	2.01954	17.8165	63.6731	0.1081	0	1.32367	5.38172	0.7044	0.0752946	4.42	100.062
StHs6/80-G_5	5	2025-08-07	4.16564	1.90444	17.6992	63.753	0.0262	0.0057	1.30249	5.39174	0.6538	0.0698055	4.26	99.232
StHs6/80-G_6	79	2025-08-08	4.52136	2.0614	17.5623	63.2438	0.1412	0	1.22519	5.25144	0.6768	0.0960084	4.17	98.9495
StHs6/80-G_10	260	2025-08-08	4.54945	1.89397	17.4351	63.9427	0.0828	0.0064	1.26617	5.24142	0.726	0.0309671	4.31	99.485
StHs6/80-G_11	261	2025-08-08	4.43711	1.94629	17.5623	64.1124	0.0615	0.014	1.25939	5.2314	0.728	0.0959049	4.36	99.8082
StHs6/80-G_12	262	2025-08-08	4.4652	2.00908	17.6307	63.4335	0.0844	0.0229	1.22349	5.35166	0.6946	0.0748804	4.29	99.2804
StHs6/80-G_13	263	2025-08-08	4.50264	1.97769	17.5231	63.9227	0.0299	0	1.22826	5.2815	0.7219	0.0231994	4.19	99.4009
StHs6/80-G_14	264	2025-08-08	4.50264	1.98815	17.5916	63.5733	0.1162	0.014	1.24086	5.26146	0.7187	0.0506452	4.36	99.4175
StHs6/80-G_15	265	2025-08-08	4.57753	1.98815	17.3373	63.4934	0.1139	0	1.23504	5.20133	0.7351	0.0677341	4.29	99.0395
StHsG_22	2	11/06/2015	4.52	1.95	17.51	63.68	0.1	0	1.35	5.21	0.75	0.13	4.45	99.65
StHsG_1	5	11/06/2015	4.55	1.85	17.67	63.41	0.11	0.02	1.3	5.41	0.8	0.12	4.3	99.53
StHsG_2	38	11/06/2015	4.43	2.02	17.53	63.65	0.02	0	1.27	5.22	0.69	0.09	4.27	99.18
StHsG_3	71	11/06/2015	4.62	2.02	17.61	63.47	0.08	0.01	1.35	5.31	0.69	0.03	4.34	99.53
StHsG_4	105	11/06/2015	4.71	2.02	17.57	63.6	0.05	0	1.29	5.17	0.67	0.15	4.36	99.57
StHsG_5	139	11/06/2015	4.61	1.89	17.67	63.86	0.1	0.01	1.3	5.27	0.75	0.07	4.21	99.73
StHsG_6	172	11/06/2015	4.33	2.02	17.62	63.85	0.12	0.02	1.36	5.26	0.74	0.09	4.29	99.68
StHsG_7	204	11/06/2015	4.74	1.86	17.74	63.73	0.13	0	1.32	5.27	0.67	0.07	4.35	99.89
StHsG_8	237	11/06/2015	4.17	1.95	17.63	63.98	0.1	0	1.28	5.25	0.73	0.06	4.4	99.56
StHsG_9	271	11/06/2015	4.78	1.9	17.93	63.89	0.11	0.01	1.41	5.28	0.75	0.04	4.24	100.32
StHsG_10	305	11/06/2015	4.25	1.91	17.59	63.07	0.13	0	1.28	5.22	0.73	0.04	4.29	98.52
StHsG_11	337	11/06/2015	4.52	2.01	17.84	63.02	0.15	0.05	1.36	5.23	0.65	0	4.12	98.94
StHsG_12	369	11/06/2015	4.75	1.98	17.78	63.3	0.21	0.02	1.28	5.15	0.66	0.07	4.5	99.72
StHsG_13	389	11/06/2015	4.61	1.97	17.75	63.3	0.18	0.01	1.27	5.18	0.64	0.06	4.24	99.21
StHsG_14	420	11/06/2015	4.6	1.94	17.6	62.86	0.11	0	1.32	5.19	0.73	0.06	4.29	98.69
StHsG_15	453	11/06/2015	4.6	1.99	17.68	63.18	0.18	0.01	1.26	5.24	0.75	0.11	4.25	99.25
StHsG_16	486	11/06/2015	4.44	1.84	17.88	62.97	0.23	0.02	1.32	5.18	0.74	0.05	4.75	99.42
StHsG_18	529	11/06/2015	4.36	2.05	17.61	63.58	0.17	0.01	1.33	5.25	0.64	0.08	4.59	99.66
StHsG_19	562	11/06/2015	4.67	1.98	17.77	63.59	0.19	0.01	1.29	5.3	0.77	0.08	4.53	100.19
StHsG_20	578	11/06/2015	4.4	1.95	17.73	63.59	0.18	0.03	1.28	5.32	0.72	0.06	4.52	99.77
StHsG_21	611	11/06/2015	4.43	1.97	17.68	63.17	0.13	0.01	1.36	5.14	0.73	0	4.31	98.93
StHS6/80-G_1	3	14/09/2015	4.36	1.98	17.65	64.01	0.14	0	1.28	5.31	0.69	0.04	4.5	99.97
StHS6/80-G_2	4	14/09/2015	4.23	1.96	17.47	63.94	0.11	0.01	1.35	5.28	0.72	0.1	4.17	99.32
StHS6/80-G_3	37	14/09/2015	4.32	1.94	17.48	64.46	0.13	0.01	1.32	5.13	0.65	0.09	4.44	99.97
StHS6/80-G_4	59	14/09/2015	4.43	1.94	17.44	63.47	0.12	0	1.35	5.12	0.71	0.08	4.43	99.1
StHS6/80-G_5	92	14/09/2015	4.55	1.89	17.44	63.75	0.14	0	1.33	5.17	0.74	0.06	4.54	99.61
StHS6/80-G_6	111	14/09/2015	4.29	1.99	17.63	63.87	0.13	0.01	1.3	5.2	0.77	0.09	4.36	99.65
StHS6/80-G_7	141	14/09/2015	4.56	1.94	17.75	64.33	0.11	0.03	1.29	5.15	0.7	0.08	4.64	100.58
StHS6/80-G_8	176	14/09/2015	4.14	2	17.32	63.31	0.13	0.01	1.29	5.18	0.71	0.1	4.51	98.71
StHS6/80-G_9	204	14/09/2015	4.75	1.93	17.6	64.01	0.11	0.01	1.34	5.24	0.66	0.02	4.48	100.15
StHS6/80-G_10	238	14/09/2015	4.2	1.88	17.32	63.32	0.14	0	1.33	5.01	0.66	0.11	4.36	98.34
StHS6/80-G_11	267	14/09/2015	4.57	1.98	17.62	64.49	0.12	0.01	1.3	5.34	0.66	0.11	4.56	100.77
StHs6/80-G_1	1	04/10/2018	4.75	1.97	17.62	62.85	0.18	0	1.37	5.33	0.67	0.13	4.57	99.44
StHs6/80-G_2	2	04/10/2018	4.64	1.84	17.49	63.71	0.11	0.02	1.34	5.21	0.78	0.06	4.06	99.26
StHs6/80-G_3	32	04/10/2018	4.65	1.95	17.48	63.89	0.17	0.01	1.29	5.15	0.68	0.08	4.09	99.43
StHs6/80-G_4	67	04/10/2018	4.38	1.97	17.43	64.18	0.22	0.01	1.32	5.19	0.74	0.06	4.45	99.96
StHs6/80-G_5	107	04/10/2018	4.53	1.9	17.36	63.92	0.11	0.01	1.3	5.2	0.7	0.01	4.35	99.39
StHs6/80-G_6	126	04/10/2018	4.31	1.94	17.35	63.34	0.17	0.02	1.22	5.2	0.73	0.18	4.45	98.92
StHs6/80-G_1	1	10/01/2018	4.6	2.02	17.56	64.4	0.03	0.01	1.26	5.31	0.68	0.12	4.38	100.35
StHs6/80-G_2	2	10/01/2018	4.53	1.9	17.9	64.19	0.08	0	1.33	5.03	0.69	0.04	4.05	99.73
StHs6/80-G_3	37	10/01/2018	4.43	1.88	17.6	63.96	0.1	0	1.33	5.08	0.75	0.1	4.34	99.56
StHs6/80-G_4	70	10/01/2018	4.44	1.94	17.35	64.22	0.07	0.02	1.34	5.26	0.72	0.1	4.23	99.68
StHs6/80-G_5	103	10/01/2018	4.23	1.93	17.52	64.41	0.1	0.03	1.28	5.24	0.68	0.05	4.18	99.65
StHs6/80-G_6	128	10/01/2018	4.56	1.98	17.37	64.32	0.1	0.01	1.24	5.22	0.74	0.13	4.53	100.2
StHs6/80-G_7	158	10/01/2018	4.56	1.95	17.32	64.67	0.06	0.01	1.4	5.07	0.66	0.11	4.18	100
StHs6/80-G_8	197	10/01/2018	4.39	1.94	17.36	64.63	0.05	0	1.3	5.32	0.69	0.1	4.39	100.16
StHs6/80-G_9	219	10/01/2018	4.76	2.01	17.65	64.63	0.19	0	1.36	5.18	0.76	0.07	4.56	101.19
StHs6/80-G_10	237	10/01/2018	4.66	1.95	17.36	64.34	0.2	0.01	1.33	5.1	0.75	0.05	4.28	100.01
StHs6/80-G_11	238	10/01/2018	4.61	2.05	17.51	64.63	0.16	0.01	1.29	5.31	0.73	0	4.45	100.75
StHs_13	1	23/04/2018	4.5587	1.9056	17.7912	63.4501	0.09	0.0066	1.3581	5.2213	0.6979	0.0834	4.3983	99.5612
StHs_2	2	23/04/2018	4.5069	1.8799	17.6508	64.214	0.0395	0	1.3576	5.1906	0.682	0.1034	4.3242	99.9489
StHs_3	35	23/04/2018	4.6744	1.9183	17.3836	63.705	0.079	0.0106	1.2742	5.1265	0.7008	0.0683	4.3817	99.3224
StHs_4	67	23/04/2018	4.5475	1.8774	17.4162	63.9217	0.0971	0.0084	1.2405	5.172	0.7236	0.0645	4.3766	99.4455
StHs_5	100	23/04/2018	4.6422	1.9711	17.4276	63.3642	0.0363	0.0038	1.3033	5.1603	0.6929	0.125	4.3772	99.1039
StHs_6	131	23/04/2018	4.3672	1.8614	17.8461	64.0315	0.0884	0.0084	1.3322	5.1017	0.7556	0.0629	4.1476	99.603
StHs6/80-G_1	1	18/05/2018	4.4497	1.8643	17.723	63.3688	0.1463	0.0155	1.2912	5.2869	0.6722	0.0488	4.4628	99.3295
StHs6/80-G_10	256	18/05/2018	5.0451	1.9656	17.475	64.2577	0.1452	0.0103	1.3723	5.1967	0.7223	0.0767	4.6533	100.92
StHs6/80-G_11	338	18/05/2018	4.331	1.9137	17.6612	63.3854	0.1471	0.0059	1.3073	5.2263	0.642	0.0738	4.2228	98.9165
StHs6/80-G_12	339	18/05/2018	4.7784	1.9237	17.8236	63.4147	0.1067	0.0074	1.316	5.2857	0.7139	0.0699	4.4751	99.9151
StHs6/80-G_2	6	18/05/2018	4.2924	1.9652	17.8284	63.6134	0.1645	0.0311	1.3589	5.3396	0.7336	0.1133	4.4814	99.9218
StHs6/80-G_3	54	18/05/2018	4.5369	1.9928	17.3698	63.8999	0.1574	0.0029	1.3098	5.315	0.7216	0.0844	4.3691	99.7596
StHs6/80-G_4	82	18/05/2018	4.6055	2.002	17.4325	64.2941	0.1674	0	1.3256	5.4234	0.5883	0.1105	4.6251	100.574
StHs6/80-G_5	115	18/05/2018	4.5899	2.0136	17.2171	64.1872	0.1843	0.0222	1.315	5.3462	0.7917	0.0222	4.3793	100.069
StHs6/80-G_6	157	18/05/2018	4.7521	1.9279	17.3963	64.0016	0.1618	0.0044	1.389	5.2575	0.7102	0.0335	4.5739	100.208
StHs6/80-G_7	202	18/05/2018	4.7147	1.8128	17.3894	64.2518	0.1571	0.0207	1.25	5.3068	0.7105	0.0954	4.3509	100.06
StHs6/80-G_8	179	18/05/2018	4.7676	1.876	17.5583	64.0237	0.1163	0.0052	1.2981	5.2579	0.7362	0.075	4.406	100.12
StHs6/80-G_9	313	18/05/2018	4.3939	1.8774	17.3875	63.8889	0.1358	0.0066	1.3372	5.3375	0.6947	0.1151	4.3148	99.4894
StHs6/80-G	11	27/08/2019	4.56	2.04	17.7164	63.4437	0.1108	0.0323	1.29588	5.23	0.7359	0.0529	4.35973	99.5776
StHs6/80-G-2	13	27/08/2019	4.41	1.95	17.5003	62.9816	0.1179	0.0143	1.26687	5.31	0.6675	0.0724	4.27881	98.5698
StHs6/80-G-3	14	27/08/2019	4.48	2.03	17.5102	63.2428	0.1539	0.0248	1.29588	5.31	0.8109	0.086	4.39008	99.3345
StHs6/80-G-4	15	27/08/2019	4.47	2.02	17.6869	62.7606	0.1417	0.0188	1.31522	5.25	0.7242	0.0472	4.34962	98.7843
StHs6/80-G-5	100	27/08/2019	4.39	1.91	17.6968	63.6145	0.184	0.0211	1.28621	5.26	0.7083	0.0973	4.39008	99.5582
StHs6/80-G-6	101	27/08/2019	4.51	1.93	17.9423	63.4136	0.1443	0.0188	1.31522	5.23	0.7214	0.0963	4.30916	99.631
StHs6/80-G-7	102	27/08/2019	4.45	1.96	17.628	63.1223	0.1605	0	1.29588	5.38	0.7184	0.0994	4.15743	98.9719
StHs6/80-G-8	221	27/08/2019	4.47	1.93	17.7655	63.0419	0.1569	0.0271	1.27654	5.29	0.7	0.0608	4.46089	99.1796
StHs6/80-G-9	222	27/08/2019	4.68	2	17.8441	63.504	0.1062	0.0294	1.29588	5.27	0.6831	0.0779	4.14731	99.6378
StHs6/80-G-10	223	27/08/2019	4.51	1.96	17.8441	63.2729	0.1285	0.0128	1.29588	5.29	0.7166	0.0459	4.18777	99.2645
StHs6/80-G-11	224	27/08/2019	4.5	1.97	17.6869	63.5442	0.1812	0.0301	1.30555	5.23	0.6502	0.1226	4.37997	99.6007
StHs6/80_1	1	12/08/2022	4.49	1.96002	17.83	63.6661	0.163937	0.0127	1.26694	5.26	0.7151	0.0617	4.36147	99.788
StHs6/80_2	2	12/08/2022	4.43	1.96002	17.76	63.7268	0.169768	0.014	1.30781	5.21	0.6784	0.0829	4.47252	99.8123
StHs6/80_3	3	12/08/2022	4.54	2.00064	17.82	63.4738	0.133021	0.0148	1.24651	5.27	0.732	0.0728	4.36147	99.6651
StHs6/80_4	4	12/08/2022	4.67	2.00064	17.56	63.6155	0.232143	0.0155	1.29759	5.3	0.7495	0.0628	4.35137	99.8551
StHs6/80_5	5	12/08/2022	4.57	1.98033	17.48	63.1196	0.180887	0.0174	1.27716	5.25	0.743	0.082	4.44224	99.1426
StHs6/80_6	90	13/08/2022	4.34	1.96002	17.78	63.9292	0.158242	0.0132	1.27716	5.33	0.7028	0.0753	4.43214	99.9981
StHS6/80_7	171	13/08/2022	4.35	1.88893	17.62	63.7572	0.20299	0.007	1.27716	5.35	0.6682	0.102	4.34128	99.5648
StHs6/80_8	296	13/08/2022	4.64	1.97018	17.65	63.6256	0.138038	0.0196	1.25673	5.42	0.7398	0.0993	4.32108	99.8804
StHs6/80_9	380	13/08/2022	4.51	1.97018	17.7	63.3929	0.173158	0.0169	1.29759	5.29	0.7052	0.0777	4.34128	99.4749
StHs6/80_10	487	14/08/2022	4.74	1.87878	17.63	63.4131	0.229567	0	1.27716	5.32	0.7038	0.0732	4.2706	99.5362
StHs6/80_11	647	14/08/2022	4.8	1.87878	17.54	63.6661	0.112953	0.0021	1.26694	5.32	0.674	0.0952	4.36147	99.7176
StHs6/80_12	648	14/08/2022	4.57	1.96002	17.53	63.737	0.122987	0.0217	1.27716	5.27	0.6608	0.1131	4.30089	99.5636
StHs6/80_13	649	14/08/2022	4.69	1.97018	17.58	63.8483	0.114309	0.0049	1.28738	5.27	0.6872	0.0364	4.2706	99.7592
StHs/80-G_1	1	27/04/2023	4.59059	1.95538	17.6985	63.5483	0.1934	0.025	1.2502	5.21148	0.6868	0.0328	4.34135	99.5338
StHs/80-G_2	2	27/04/2023	4.64537	1.93457	17.9397	63.2331	0.1758	0.002	1.29086	5.2419	0.6914	0.0773	4.34135	99.5733
StHs/80-G_3	3	27/04/2023	4.71111	1.99698	17.8693	63.528	0.1491	0.0072	1.35185	5.18107	0.6872	0.0925	4.37192	99.9462
StHs/80-G_4	4	27/04/2023	4.64537	1.93457	17.9698	63.8534	0.1381	0.0256	1.27053	5.34329	0.6653	0.0682	4.31078	100.225
StHs/80-G_5	5	27/04/2023	4.53581	1.96578	18.0201	63.3348	0.1986	0.0098	1.2502	5.30273	0.7288	0.1074	4.35154	99.8055
StHs/80-G_6	121	28/04/2023	4.62346	1.94498	17.6382	63.1517	0.1302	0.0013	1.27053	5.33315	0.6934	0.0555	4.30059	99.143
StHs/80-G_7	122	28/04/2023	4.70015	1.94498	17.7889	63.7517	0.1211	0.0254	1.30103	5.2419	0.6833	0.0875	4.32097	99.9669
StHs/80-G_8	123	28/04/2023	4.75493	1.96578	17.9799	63.711	0.1212	0.0072	1.32135	5.27232	0.6992	0.0624	4.31078	100.206
StHs/80-G_9	239	28/04/2023	4.45912	1.93457	17.8191	62.9382	0.1427	0.0293	1.31119	5.18107	0.655	0.0462	4.34135	98.8577
StHs/80-G_10	240	28/04/2023	4.52486	1.92417	18.0703	63.4365	0.1739	0.015	1.27053	5.25204	0.707	0.0628	4.31078	99.7479
StHs/80-G_11	241	28/04/2023	4.57964	1.98658	17.8492	63.4365	0.1538	0.0359	1.2502	5.25204	0.7587	0.0498	4.29039	99.6427
StHs/80-G_12	242	28/04/2023	4.53581	1.90337	17.8291	63.467	0.1363	0.0333	1.27053	5.27232	0.6232	0.0624	4.29039	99.4237
StHs6/80-G_13	344	28/04/2023	4.53581	1.92417	18.0804	64.0466	0.2004	0.0214	1.33152	5.21148	0.6555	0.0313	4.37192	100.411
StHs6/80-G_14	345	28/04/2023	4.72207	1.88257	17.7688	63.9449	0.1045	0.0195	1.29086	5.28246	0.7071	0.0773	4.29039	100.09
StHs6/80-G_15	346	28/04/2023	4.29478	1.85137	17.809	63.9551	0.1534	0.024	1.32135	5.34329	0.7067	0.0938	4.24963	99.8024
StHs6/80-G_16	448	29/04/2023	4.43721	1.91377	17.608	63.4365	0.1618	0.0136	1.34168	5.35343	0.6578	0.0911	4.2802	99.2951
StHs6/80-G_17	449	29/04/2023	4.24	1.95538	17.6884	63.8026	0.1448	0.0142	1.29086	5.20134	0.7098	0.0722	4.31078	99.4303
StHs6/80-G_18	450	29/04/2023	4.47008	1.96578	17.799	63.2433	0.1668	0.0181	1.31119	5.17093	0.7224	0.1074	4.30059	99.2755
StHs/80-G_19	527	29/04/2023	4.56868	1.90337	17.9296	63.6805	0.0771	0.0167	1.22988	5.2926	0.6866	0.0828	4.2802	99.7481
StHs/80-G_20	528	29/04/2023	4.54677	1.90337	18.0402	63.4161	0.1684	0.0218	1.34168	5.23176	0.7501	0.1218	4.3923	99.9343
StHs/80-G_21	529	29/04/2023	4.07566	2.02818	17.6683	63.4975	0.143	0.0051	1.30103	5.26218	0.661	0.0531	4.35154	99.0466
StHs/80-G_22	530	29/04/2023	4.49199	1.87217	17.7286	63.65	0.1269	0.0218	1.29086	5.27232	0.7136	0.0425	4.35154	99.5623
StHs/80-G_23	531	29/04/2023	4.55772	1.96578	17.8894	63.7822	0.1436	0.0141	1.32135	5.17093	0.6912	0.0788	4.44326	100.058
StHs6_80_1	1	31/01/2024	4.47119	1.99741	17.7562	63.6008	0.0677	0.0032	1.26884	5.06632	0.693821	0.0978813	4.38815	99.4115
StHs6_80_2	2	31/01/2024	4.53015	2.02846	17.5247	64.174	0.0827	0.0229	1.26884	5.11542	0.720849	0.11709	4.36788	99.953
StHs6_80_3	3	31/01/2024	4.79548	1.98706	17.5347	63.812	0.0481	0.0218	1.24886	5.1056	0.680864	0.0759142	4.30707	99.6175
StHs6_80_4	4	31/01/2024	4.52033	1.99741	17.5045	63.1683	0.0945	0	1.26884	5.19396	0.679244	0.0790816	4.38815	98.8944
StHs6_80_5	5	31/01/2024	4.58912	2.06985	17.7059	63.4801	0.0938	0.0109	1.25885	5.20378	0.747978	0.0556841	4.30707	99.523
StHs6_80_6	116	31/01/2024	4.5105	2.1216	17.575	63.641	0.148	0.0119	1.28882	5.22342	0.738868	0.100129	4.26653	99.6258
StHs6_80_7	117	31/01/2024	4.54981	2.0388	17.6958	63.289	0.133	0.0414	1.28882	5.34124	0.680661	0.0898097	4.40841	99.5568
StHs6_80_8	118	31/01/2024	4.60877	2.04915	17.6153	63.6108	0.1327	0	1.28882	5.26269	0.726012	0.0536406	4.39828	99.7462
StHs6_80_9	250	31/01/2024	4.57929	2.0388	17.6253	63.5203	0.0906	0.0011	1.28882	5.2136	0.72257	0.123935	4.23613	99.4405
StHs6_80_10	251	31/01/2024	4.59894	2.01811	17.6757	63.2588	0.078	0.0196	1.26884	5.3216	0.665173	0.037293	4.32734	99.2694
StHs6_80_11	252	31/01/2024	4.62842	2.0802	17.5045	63.7014	0.1669	0.0229	1.26884	5.31178	0.740791	0.0589536	4.49962	99.9843
StHs6_80_12	359	31/01/2024	4.47119	1.99741	17.6153	63.6511	0.0304	0	1.29881	5.18414	0.702426	0.0634492	4.29694	99.3111
StHs6_80_13	360	31/01/2024	4.35327	1.96636	17.6052	63.812	0.0796	0	1.31879	5.25287	0.762454	0.0912401	4.24627	99.488
StHs6_80_14	361	31/01/2024	4.44171	1.97671	17.4643	63.7014	0.1037	0.0022	1.35876	5.24306	0.684306	0.0636535	4.24627	99.286
StHs6_80_15	468	01/02/2024	4.46137	1.99741	18.1085	63.3594	0.1298	0.012	1.32878	5.27251	0.708702	0.091138	4.226	99.6956
StHs6_80_16	469	01/02/2024	4.33362	1.96636	17.9172	63.9126	0.0959	0.012	1.31879	5.34124	0.699996	0.0418908	4.33747	99.9771
StHs6_80_17	470	01/02/2024	4.3631	1.98706	17.8468	63.7718	0.1162	0.012	1.33877	5.33142	0.727328	0.0876641	4.37801	99.9601
StHs6_80_18	577	01/02/2024	4.38275	2.02846	17.7461	63.6812	0.1264	0.0218	1.26884	5.29215	0.696251	0.0711121	4.37801	99.6931
StHs6_80_19	578	01/02/2024	4.45154	2.04915	17.6857	63.6108	0.1042	0	1.24886	5.31178	0.705361	0.0812272	4.35774	99.6064
StHs6_80_20	579	01/02/2024	4.28448	2.01811	17.7965	63.3091	0.0752	0.0043	1.20889	5.31178	0.713966	0.0723382	4.21586	99.0105
StHs6_80_21	580	01/02/2024	4.53998	2.02846	17.726	63.7516	0.1366	0	1.28882	5.27251	0.720141	0.094101	4.43882	99.9971
StHs6_80_22	581	01/02/2024	4.47119	1.96636	17.7763	63.6913	0.1214	0.0098	1.25885	5.29215	0.68957	0.0157346	4.38815	99.6808
StHs6/80-G_1	1	13/08/2025	4.50573	1.97121	17.4606	63.6243	0.1181	0.0019	1.286	5.32123	0.7199	0.0603	4.29496	99.3642
StHs6/80-G_2	2	13/08/2025	4.47458	1.99143	17.7348	63.376	0.186	0.0084	1.25988	5.26121	0.723	0.0749	4.35503	99.4452
StHs6/80-G_3	3	13/08/2025	4.64069	1.91056	17.6956	63.823	0.0937	0	1.33309	5.1812	0.6827	0.0862	4.22488	99.6717
StHs6/80-G_4	4	13/08/2025	4.5784	1.94088	17.6075	63.9323	0.0836	0	1.27507	5.23121	0.6508	0.0686	4.45515	99.8235
StHs6/80-G_5	5	13/08/2025	4.65108	1.94088	17.6858	64.2204	0.0781	0.0156	1.23781	5.34123	0.6734	0.0648	4.49519	100.404
StHs6180-G_6	56	13/08/2025	4.60955	2.02175	17.4508	63.5051	0.1278	0.0174	1.2448	5.38124	0.7273	0.085	4.27494	99.4457
StHs6180-G_8	126	13/08/2025	4.49535	1.9611	17.8131	63.3958	0.1516	0.0103	1.24098	5.39124	0.7201	0.031	4.45515	99.6658
StHs6180-G_9	169	13/08/2025	4.58879	1.99143	17.5977	63.7833	0.1652	0.0032	1.25988	5.32123	0.678	0.0898	4.4151	99.8936
StHs6180-G_10	212	13/08/2025	4.63031	2.00153	17.8327	63.376	0.1884	0.009	1.25868	5.37124	0.7259	0.0938	4.52523	100.013
StHs6180-G_1	1	10/09/2021	4.61	1.87916	17.4727	63.5855	0.0927208	0.0099	1.3	5.31	0.7067	0.0831	4.45816	99.5079
StHs6180-G_2	2	10/09/2021	4.47	1.92023	17.6045	64.0975	0.161894	0.0093	1.31	5.27	0.6279	0.0884	4.48919	100.049
StHs6180-G_3	3	10/09/2021	4.71	1.95104	17.5234	63.6469	0.0609308	0.0124	1.3	5.19	0.6718	0.0744	4.32369	99.4646
StHs6180-G_1	48	10/09/2021	4.47	1.99212	17.6552	63.4626	0.162629	0.008	1.25	5.26	0.6994	0.0513	4.43748	99.4488
StHs6180-G_2	49	10/09/2021	4.45	2.02292	17.8783	63.7186	0.23401	0	1.27	5.31	0.7362	0.0581	4.38576	100.064
StHs6180-G_5	87	10/09/2021	4.38	2.02292	17.4423	63.1451	0.279929	0.0074	1.26	5.35	0.7397	0.0754	4.35473	99.0575
StHs6180-G_6	120	10/09/2021	4.57	2.01265	17.8074	63.524	0.130398	0.0111	1.28	5.28	0.7238	0.1121	4.38576	99.8372
StHs6180-G_7	163	10/09/2021	4.55	1.95104	17.8276	63.7698	0.159244	0	1.22	5.35	0.7088	0.0817	4.40644	100.025
StHs6180-G_8	197	10/09/2021	4.54	1.8997	17.3713	63.6162	0.0799165	0	1.23	5.36	0.7149	0.0437	4.52023	99.376
StHs6180-G_9	239	10/09/2021	4.46	1.90997	17.564	63.7186	0.090366	0.0229	1.25	5.32	0.7423	0.0584	4.30301	99.4395
StHs6180_10	272	10/09/2021	4.42	2.04346	17.5336	63.9542	0.217379	0	1.26	5.44	0.6981	0.0814	4.34438	99.9924
StHs6180-G_11	305	10/09/2021	4.33	1.9305	17.4828	63.6674	0.10891	0.0037	1.25	5.32	0.6897	0.0838	4.33404	99.2009
StHs6180-G_12	338	10/09/2021	4.4	1.97158	17.6552	63.3295	0.232538	0.0043	1.27	5.39	0.7392	0.0785	4.29266	99.3635
StHs6180-G_13	371	10/09/2021	4.42	1.97158	17.6552	63.6265	0.12819	0.0073	1.23	5.37	0.6759	0.078	4.3961	99.5588
StHs6180-G_14	372	10/09/2021	4.58	1.97158	17.5437	63.2168	0.24755	0.0172	1.24	5.38	0.6934	0.0877	4.30301	99.2809
StHs6180-G_15	373	10/09/2021	4.58	1.9305	17.6552	63.7186	0.237395	0.003	1.23	5.42	0.6897	0.1008	4.50988	100.075
StHs6/80_1	1	12/08/2022	4.49	1.96002	17.83	63.6661	0.163937	0.0127	1.26694	5.26	0.7151	0.0617	4.36147	99.788
StHs6/80_2	2	12/08/2022	4.43	1.96002	17.76	63.7268	0.169768	0.014	1.30781	5.21	0.6784	0.0829	4.47252	99.8123
StHs6/80_3	3	12/08/2022	4.54	2.00064	17.82	63.4738	0.133021	0.0148	1.24651	5.27	0.732	0.0728	4.36147	99.6651
StHs6/80_4	4	12/08/2022	4.67	2.00064	17.56	63.6155	0.232143	0.0155	1.29759	5.3	0.7495	0.0628	4.35137	99.8551
StHs6/80_5	5	12/08/2022	4.57	1.98033	17.48	63.1196	0.180887	0.0174	1.27716	5.25	0.743	0.082	4.44224	99.1426
StHs6/80_6	90	12/08/2022	4.34	1.96002	17.78	63.9292	0.158242	0.0132	1.27716	5.33	0.7028	0.0753	4.43214	99.9981
StHS6/80_7	171	12/08/2022	4.35	1.88893	17.62	63.7572	0.20299	0.007	1.27716	5.35	0.6682	0.102	4.34128	99.5648
StHs6/80_8	296	12/08/2022	4.64	1.97018	17.65	63.6256	0.138038	0.0196	1.25673	5.42	0.7398	0.0993	4.32108	99.8804
StHs6/80_9	380	12/08/2022	4.51	1.97018	17.7	63.3929	0.173158	0.0169	1.29759	5.29	0.7052	0.0777	4.34128	99.4749
StHs6/80_10	487	12/08/2022	4.74	1.87878	17.63	63.4131	0.229567	0	1.27716	5.32	0.7038	0.0732	4.2706	99.5362
StHs6/80_11	647	12/08/2022	4.8	1.87878	17.54	63.6661	0.112953	0.0021	1.26694	5.32	0.674	0.0952	4.36147	99.7176
StHs6/80_12	648	12/08/2022	4.57	1.96002	17.53	63.737	0.122987	0.0217	1.27716	5.27	0.6608	0.1131	4.30089	99.5636
StHs6/80_13	649	12/08/2022	4.69	1.97018	17.58	63.8483	0.114309	0.0049	1.28738	5.27	0.6872	0.0364	4.2706	99.7592
ATHO-G
ATHO-G_1	11	2025-08-07	4.03459	0.0738755	12.0765	75.3335	0.0099	0.0363	2.67911	1.75382	0.2688	0.0969405	3.17	99.5334
ATHO-G_2	12	2025-08-07	3.89418	0.139275	12.3699	75.7329	0.0092	0.0388	2.64734	1.66362	0.2302	0.116929	3.14	99.9823
ATHO-G_3	13	2025-08-07	4.10948	0.135299	12.4187	75.5631	0	0.0306	2.71088	1.69369	0.2283	0.0955941	3.08	100.066
ATHO-G_4	14	2025-08-07	4.16564	0.146286	12.3894	75.5432	0.0359	0.0326	2.76382	1.68367	0.2941	0.108333	3.1	100.263
ATHO-G_5	15	2025-08-07	4.05331	0.0792121	12.4187	75.7129	0.0286	0.0348	2.72147	1.70371	0.2402	0.131636	3.21	100.335
ATHO-G_6	81	2025-08-08	3.94098	0.0632022	12.3014	75.5831	0.0457	0.032	2.6897	1.6536	0.2882	0.114651	3.2	99.9125
ATHO-G_10	272	2025-08-08	3.93162	0.0544125	12.2818	75.4533	0	0.0193	2.67911	1.66362	0.2521	0.0872051	3.06	99.4825
ATHO-G_11	273	2025-08-08	3.97842	0.126614	12.3796	75.8626	0	0.0451	2.62616	1.63356	0.2508	0.0918657	3.11	100.105
ATHO-G_12	274	2025-08-08	4.23117	0.122951	12.3796	75.9026	0.0519	0.0226	2.59439	1.6536	0.3136	0.120865	3.07	100.463
ATHO-G_13	275	2025-08-08	3.98779	0.0793167	12.3796	75.8626	0.0028	0.0077	2.65793	1.73378	0.2273	0.143443	3.1	100.182
ATHO-G_14	276	2025-08-08	3.9597	0.0849672	12.2232	75.4833	0.0063	0.0239	2.62616	1.72375	0.203	0.0996333	3.09	99.5239
ATHO-G_1	4	11/06/2015	3.9713	0.0439	12.3523	74.1666	0	0.0369	2.7685	1.7732	0.2332	0.0679	3.0553	98.4691
ATHO-G_2	39	11/06/2015	4.2105	0.0448	12.2375	74.8591	0	0.0471	2.7841	1.6712	0.2532	0.0789	3.0371	99.2235
ATHO-G_3	72	11/06/2015	4.3189	0.1239	12.4229	74.6131	0.0124	0.0665	2.7351	1.7431	0.3072	0.1148	3.347	99.8049
ATHO-G_4	104	11/06/2015	4.1397	0.0646	12.2752	74.8439	0.0161	0.043	2.7529	1.6838	0.2123	0.1181	3.1932	99.3428
ATHO-G_5	138	11/06/2015	4.0013	0.0527	12.2501	74.7729	0	0.0389	2.776	1.6281	0.1979	0.0425	3.4037	99.1641
ATHO-G_6	171	11/06/2015	4.2866	0.0955	12.3164	75.0736	0.02	0.046	2.7236	1.7089	0.2787	0.0768	3.228	99.8541
ATHO-G_7	205	11/06/2015	4.1759	0.0497	12.1263	74.8984	0.0195	0.0307	2.7748	1.6896	0.2683	0.0432	3.1506	99.227
ATHO-G_8	238	11/06/2015	4.2809	0.1181	12.3776	74.8852	0.0429	0.0563	2.7089	1.6156	0.2279	0.1206	3.1519	99.5859
ATHO-G_9	272	11/06/2015	4.222	0.093	12.2843	74.9935	0	0.0656	2.6882	1.7034	0.2387	0.0591	3.2127	99.5605
ATHO-G_10	304	11/06/2015	3.9334	0.0908	12.2717	75.0229	0.0461	0.0481	2.7098	1.754	0.2622	0.0547	3.288	99.4817
ATHO-G_11	338	11/06/2015	3.9645	0.1785	12.2604	75.3681	0.0661	0.0338	2.7989	1.7289	0.1709	0.1341	3.3136	100.018
ATHO-G_12	370	11/06/2015	3.9904	0.0839	12.2936	75.1281	0.0112	0.0492	2.7046	1.6543	0.227	0.1405	3.1838	99.4666
ATHO-G_13	388	11/06/2015	4.2556	0.0743	12.1922	75.3013	0.0443	0.0368	2.7362	1.6836	0.181	0.1238	3.1238	99.7529
ATHO-G_14	422	11/06/2015	4.1242	0.0677	12.1543	75.4305	0.0398	0.0441	2.798	1.6956	0.2596	0.0693	3.2688	99.9519
ATHO-G_15	455	11/06/2015	3.8733	0.0837	12.2443	75.4943	0.017	0.0277	2.8132	1.6883	0.2649	0.0922	3.0656	99.6645
ATHO-G_16	487	11/06/2015	4.1506	0.1173	12.3209	75.2212	0.0303	0.0267	2.843	1.6774	0.2569	0.0706	3.303	100.018
ATHO-G_18	530	11/06/2015	4.088	0.0883	12.2082	75.1347	0.0892	0.0604	2.7395	1.6664	0.2253	0.059	3.2926	99.6516
ATHO-G_19	563	11/06/2015	4.0365	0.1556	12.2442	75.1419	0.0085	0.046	2.7327	1.6109	0.2525	0.1212	3.3282	99.6782
ATHO-G_20	579	11/06/2015	3.9847	0.1226	12.1416	74.8577	0	0.0828	2.7933	1.6485	0.2931	0.033	3.1058	99.0631
ATHO-G_21	612	11/06/2015	4.0869	0.0832	12.2752	75.4865	0.0202	0.049	2.7774	1.6975	0.2877	0.1187	3.38	100.262
ATHO-G_2	6	14/09/2015	4.3107	0.0945	12.0581	74.7102	0.0385	0.0386	2.7021	1.6579	0.2522	0.0404	3.2233	99.1265
ATHO-G_3	39	14/09/2015	4.1863	0.1134	12.0648	75.0808	0.0235	0.0269	2.7686	1.6201	0.2634	0.12	3.1805	99.4483
ATHO-G_4	61	14/09/2015	4.2364	0.1135	12.136	75.4361	0.0725	0.0233	2.6529	1.6563	0.2164	0.0751	3.2107	99.8292
ATHO-G_5	93	14/09/2015	3.9418	0.1361	12.074	74.8983	0.0266	0.0352	2.7578	1.7011	0.2314	0.1189	3.2506	99.1718
ATHO-G_7	143	14/09/2015	3.9391	0.1242	12.1956	74.882	0.0557	0.0458	2.7482	1.6218	0.2255	0.1051	3.3521	99.2951
ATHO-G_8	174	14/09/2015	3.9191	0.0985	12.2062	74.7894	0.0243	0.0397	2.8115	1.6538	0.2318	0.1549	3.3283	99.2575
ATHO-G_10	236	14/09/2015	4.1053	0.1181	12.14	75.167	0.0241	0.046	2.829	1.6208	0.1943	0.1096	3.2765	99.6307
ATHO-G_12	269	14/09/2015	4.2051	0.048	12.2611	74.5745	0.0329	0.0426	2.7217	1.6131	0.2569	0.0517	3.2534	99.061
ATHO-G_1	5	04/01/2018	3.8193	0.1076	12.0284	74.8189	0.0047	0.0082	2.7675	1.6882	0.256	0.0708	3.3112	98.8808
ATHO-G_2	6	04/01/2018	3.898	0.1244	11.9898	74.7825	0	0.0283	2.7183	1.6606	0.2547	0.0941	3.3129	98.8636
ATHO-G_3	34	04/01/2018	4.198	0.1005	12.0536	74.6653	0.0308	0.0268	2.68	1.6774	0.2653	0.1602	3.2674	99.1253
ATHO-G_4	69	04/01/2018	4.0381	0.083	12.0685	74.863	0.0047	0.0378	2.7456	1.7091	0.2493	0.0814	3.441	99.3215
ATHO-G_5	108	04/01/2018	4.2526	0.0921	12.1306	75.5925	0.0371	0.0081	2.735	1.6647	0.1992	0.1415	3.2672	100.121
ATHO-G_6	128	04/01/2018	4.0968	0.0684	12.0975	75.1977	0	0.0222	2.7859	1.72	0.1953	0.0531	3.3174	99.5543
ATHO-G_1	3	10/01/2018	3.8316	0.1107	12.3924	75.7395	0.0332	0.0283	2.6719	1.5985	0.2838	0.2017	3.0496	99.9412
ATHO-G_2	4	10/01/2018	3.964	0.0898	12.3934	76.1196	0.0291	0.0478	2.6121	1.6462	0.1933	0.0993	3.0626	100.257
ATHO-G_3	38	10/01/2018	4.0028	0.0903	12.1964	75.8942	0.0148	0.0282	2.7894	1.6192	0.2442	0.0809	3.1322	100.093
ATHO-G_4	71	10/01/2018	3.9262	0.0743	12.4123	75.9129	0.0313	0.029	2.7681	1.6442	0.2405	0.0714	3.0918	100.202
ATHO-G_5	104	10/01/2018	3.9141	0.1186	12.1133	76.3797	0.0071	0.0305	2.718	1.7131	0.2507	0.0957	3.1848	100.526
ATHO-G_6	130	10/01/2018	4.0588	0.0835	12.2439	76.2344	0.0012	0.029	2.6992	1.6693	0.2393	0.1076	3.0557	100.422
ATHO-G_7	159	10/01/2018	4.1855	0.0942	11.9614	76.3736	0.0363	0.012	2.7458	1.68	0.2483	0.097	3.0915	100.526
ATHO-G_8	199	10/01/2018	4.143	0.0953	12.0626	76.3304	0.0378	0.0467	2.7472	1.6859	0.2793	0.1014	3.0494	100.579
ATHO-G_9	220	10/01/2018	4.3243	0.1007	11.9547	75.7134	0	0.043	2.7423	1.6953	0.2755	0.0472	3.2796	100.176
ATHO-G_11	239	10/01/2018	4.2541	0.1082	12.2186	76.4126	0.0313	0.0015	2.6449	1.6019	0.2833	0.1084	3.2035	100.868
ATHO-G_10	240	10/01/2018	4.0712	0.0649	12.1674	75.7755	0.0583	0.0467	2.5794	1.6594	0.2775	0.0686	3.3231	100.092
ATHO1_1	4	23/04/2018	4.3797	0.1008	12.2247	75.0315	0	0.0196	2.7096	1.6878	0.2545	0.1207	3.168	99.6969
ATHO1_2	5	23/04/2018	4.2133	0.136	12.425	75.2549	0.0102	0.0384	2.739	1.7609	0.2388	0.1047	3.1782	100.099
ATHO1_3	34	23/04/2018	4.139	0.1052	12.4404	75.1715	0.0811	0.0107	2.7019	1.6103	0.2223	0.233	3.6013	100.317
ATHO1_4	65	23/04/2018	4.1836	0.0891	12.3282	75.2928	0	0.0176	2.7163	1.6557	0.1824	0.1339	3.4269	100.026
ATHO1_5	98	23/04/2018	4.0755	0.0906	12.4658	75.0334	0.0147	0.0454	2.8187	1.6034	0.1589	0.1427	3.2049	99.654
ATHO1_6	133	23/04/2018	4.2159	0.1007	12.3258	75.2489	0.0031	0.0355	2.7752	1.7248	0.2217	0.1053	2.9516	99.7085
ATHO-G_1	2	18/05/2018	4.2632	0.0803	12.2394	74.3763	0.0314	0.0374	2.8026	1.6714	0.2495	0.155	3.2608	99.1673
ATHO-G_10	314	18/05/2018	4.1665	0.0747	11.8731	75.9344	0.0108	0.0343	2.7239	1.6458	0.2421	0.1039	3.3742	100.184
ATHO-G_11	343	18/05/2018	4.5659	0.105	12.1011	75.4365	0.033	0.0523	2.7155	1.6647	0.2663	0.09	3.3507	100.381
ATHO-G_12	342	18/05/2018	4.2332	0.108	12.0521	76.2149	0.0165	0.0396	2.6097	1.6857	0.2873	0.0925	3.2771	100.617
ATHO-G_2	5	18/05/2018	4.2644	0.1012	12.1726	75.2327	0.0097	0.0142	2.6734	1.6507	0.2744	0.1739	2.9308	99.498
ATHO-G_3	55	18/05/2018	4.4986	0.0899	12.1099	75.7491	0.0256	0.0381	2.7031	1.6808	0.2536	0.0883	3.2805	100.518
ATHO-G_4	84	18/05/2018	4.2683	0.0922	12.1914	75.7351	0.0181	0.0364	2.7673	1.7133	0.2609	0.1085	3.3196	100.511
ATHO-G_5	113	18/05/2018	3.9977	0.1015	11.8948	76.2548	0.0216	0.0493	2.7993	1.6818	0.291	0.1241	3.2926	100.508
ATHO-G_6	156	18/05/2018	4.127	0.0552	11.8437	76.1569	0.0051	0.0359	2.7379	1.7123	0.2972	0.129	3.3037	100.404
ATHO-G_7	201	18/05/2018	4.4193	0.1044	11.9598	75.9354	0.0273	0.0238	2.6895	1.6642	0.2312	0.106	3.1017	100.263
ATHO-G_8	178	18/05/2018	3.9381	0.0797	11.9419	76.1908	0.043	0.0431	2.6592	1.6713	0.2782	0.0899	3.1562	100.091
ATHO-G_9	315	18/05/2018	4.2392	0.0958	11.9026	75.8612	0.0329	0.0052	2.6808	1.6232	0.2589	0.1269	3.3051	100.132
ATHO-G-1	6	27/08/2019	4.15	0.0648	12.0499	75.4373	0.026	0.0486	2.65946	1.7	0.2718	0.1392	3.24704	99.7941
ATHO-G-2	7	27/08/2019	4.15	0.0774	12.0597	74.915	0.0356	0.0577	2.6788	1.68	0.2612	0.0837	3.20658	99.2057
ATHO-G-3	8	27/08/2019	4.27	0.1205	12.0695	74.905	0.0079	0.0539	2.74649	1.65	0.2326	0.1268	3.14589	99.3286
ATHO-G-4	9	27/08/2019	4.47	0.1203	12.1088	74.9451	0.0153	0.0471	2.68847	1.66	0.3034	0.1171	3.20658	99.6822
ATHO-G-5	10	27/08/2019	4.1	0.1145	12.0008	74.905	0	0.0349	2.68847	1.71	0.2377	0.0984	3.156	99.0457
ATHO-G-6	212	27/08/2019	4.11	0.0881	12.2365	75.4172	0.0194	0.057	2.79485	1.71	0.2524	0.0972	3.17623	99.9589
ATHO-G-7	213	27/08/2019	4.34	0.1194	12.5115	75.3771	0.0014	0.0464	2.70781	1.68	0.2343	0.0912	3.33808	100.447
ATHO-G-8	214	27/08/2019	3.99	0.0861	12.3642	75.6382	0.0599	0.0388	2.6788	1.63	0.2291	0.115	3.18635	100.016
ATHO-G-9	215	27/08/2019	4	0.0814	12.2463	75.5177	0.0424	0.035	2.68847	1.71	0.2661	0.1231	3.20658	99.9171
ATHO-G-10	216	27/08/2019	4.26	0.1185	12.1481	75.7186	0.002	0.0304	2.75617	1.71	0.2268	0.1325	3.13577	100.239
ATHO_1	11	12/08/2022	4.05	0.109071	12.24	75.3347	0.0372893	0.0345	2.64628	1.62	0.2815	0.1566	3.10957	99.6195
ATHO_2	12	12/08/2022	3.8	0.0777914	12.19	75.7294	0	0.0191	2.63606	1.68	0.261	0.0586	3.22062	99.6726
ATHO_3	13	12/08/2022	4.06	0.0384895	12.23	75.9014	0.0416284	0.0275	2.70758	1.71	0.2766	0.112	3.22062	100.326
ATHO_4	14	12/08/2022	4.06	0.124304	12.17	74.7983	0.0218312	0.0311	2.61562	1.6	0.2674	0.1499	3.06918	98.9077
ATHO_5	15	12/08/2022	3.89	0.064183	12.23	76.1949	0	0.0241	2.70758	1.71	0.237	0.1422	3.08937	100.289
ATHO_6	92	13/08/2022	3.8	0.0967823	12.41	75.4663	0.0151869	0.0169	2.64628	1.73	0.2657	0.0906	3.14995	99.6876
ATHO_7	173	13/08/2022	3.83	0.0774868	12.37	75.9419	0	0.0415	2.68714	1.68	0.2812	0.094	3.17014	100.173
ATHO_8	298	13/08/2022	4.03	0.120953	12.19	75.6079	0.0378317	0.0176	2.65649	1.67	0.2516	0.0811	3.10957	99.7731
ATHO_9	382	13/08/2022	4.24	0.155888	12.31	75.9925	0.00515271	0.0406	2.56454	1.68	0.2516	0.1113	3.05909	100.411
ATHO_10	489	14/08/2022	4.15	0.122171	12.15	75.5472	0.0659004	0.0375	2.66671	1.69	0.2868	0.0963	2.95813	99.7707
ATHO_11	653	14/08/2022	4.25	0.098001	12.34	75.7901	0	0.0212	2.70758	1.72	0.207	0.0889	3.21053	100.433
ATHO_12	654	14/08/2022	4.26	0.1175	12.29	75.5169	0.0258991	0.0127	2.70758	1.7	0.2294	0.0802	3.16005	100.1
ATHO_13	655	14/08/2022	4.03	0.0999305	12.26	75.2537	0.0272551	0.024	2.69736	1.7	0.2549	0.1529	3.22062	99.7207
ATHO-G_1	6	27/04/2023	4.08661	0.0934004	12.1909	75.5787	0.025	0.0385	2.68337	1.74392	0.2356	0.1503	3.11843	99.9447
ATHO-G_2	7	27/04/2023	4.27287	0.0676061	12.3015	75.416	0.0459	0.0597	2.64271	1.7135	0.2887	0.1003	3.3834	100.292
ATHO-G_3	8	27/04/2023	4.17426	0.128348	12.1005	75.6702	0.0816	0.0464	2.7037	1.72364	0.2882	0.0857	3.29168	100.294
ATHO-G_4	9	27/04/2023	4.31669	0.176192	12.3216	75.2939	0.0334	0.0398	2.7037	1.70336	0.2805	0.1192	3.3834	100.372
ATHO-G_5	10	27/04/2023	4.28382	0.0371313	12.3417	75.7821	0.0198	0.0411	2.64271	1.70336	0.2345	0.0898	3.13882	100.315
ATHO-G_6	124	28/04/2023	4.03183	0.103905	12.3919	75.4363	0.0607	0.0396	2.71386	1.7135	0.2599	0.1328	3.31206	100.196
ATHO-G_7	125	28/04/2023	4.27287	0.107546	12.2814	75.2024	0.034	0.0356	2.65287	1.7642	0.2216	0.1096	3.32225	100.004
ATHO-G_8	126	28/04/2023	4.09757	0.0481563	12.2914	75.9041	0.0336	0.0455	2.63255	1.72364	0.2267	0.1066	3.30187	100.412
ATHO-G_9	243	28/04/2023	3.90036	0.0858077	12.0904	75.538	0.0141	0.0237	2.72402	1.7135	0.2866	0.1287	3.30187	99.8071
ATHO-G_10	244	28/04/2023	4.11948	0.0984969	12.1608	75.6397	0.0612	0.0322	2.77485	1.67295	0.2856	0.1188	3.29168	100.256
ATHO-G_11	245	28/04/2023	3.99896	0.10869	12.3618	75.3956	0.0293	0.0309	2.68337	1.72364	0.2547	0.0986	3.22034	99.9059
ATHO-G_12	246	28/04/2023	4.04279	0.099433	12.211	75.7312	0.0336	0.0546	2.69353	1.67295	0.2353	0.0998	3.23053	100.105
ATHO-G_13	347	28/04/2023	4.02088	0.0950646	12.2914	75.6295	0.0369	0.0334	2.66304	1.70336	0.2367	0.1326	3.40378	100.247
ATHO-G_14	348	28/04/2023	4.03183	0.0647978	12.1809	75.6295	0.0015	0.0328	2.66304	1.69322	0.245	0.1016	3.08786	99.7321
ATHO-G_15	349	28/04/2023	4.15235	0.106506	12.0301	75.6905	0	0.0537	2.71386	1.7135	0.2412	0.1279	3.18977	100.019
ATHO-G_16	451	29/04/2023	3.9661	0.112122	12.3115	75.7414	0	0.0488	2.64271	1.70336	0.2289	0.1425	3.29168	100.189
ATHO-G_17	452	29/04/2023	4.15235	0.11545	12.3417	75.9651	0.0325	0.0391	2.63255	1.73378	0.2794	0.0796	3.23053	100.602
ATHO-G_18	453	29/04/2023	3.97705	0.0837275	12.4422	75.955	0.0064	0.0372	2.60205	1.66281	0.2522	0.1133	3.16939	100.301
ATHO-G_19	532	29/04/2023	4.02088	0.0640698	12.2311	75.6295	0.0626	0.0292	2.6732	1.65267	0.2133	0.071	3.19996	99.8475
ATHO-G_20	533	29/04/2023	4.0647	0.0747827	12.1708	75.8329	0.0148	0.0518	2.66304	1.67295	0.2615	0.0793	3.33244	100.219
ATHO-G_21	534	29/04/2023	3.98801	0.0927764	12.1809	75.2024	0.0318	0.0309	2.65287	1.69322	0.2402	0.12	3.33244	99.5655
ATHO-G_22	535	29/04/2023	4.11948	0.133756	12.2311	75.538	0.0087	0.0337	2.58172	1.72364	0.2406	0.1233	3.24073	99.9748
ATHO-G_23	536	29/04/2023	3.80176	0.126475	12.3115	75.6295	0	0.042	2.71386	1.70336	0.2138	0.1013	3.07767	99.7213
ATHO_G_1	11	31/01/2024	4.11743	0.109599	12.3307	75.6089	0.0244	0.0176	2.68754	1.67896	0.242139	0.120666	3.17203	100.11
ATHO_G_2	12	31/01/2024	4.11743	0.112083	12.1898	75.458	0.0044	0.0231	2.66756	1.65932	0.262081	0.0648796	3.23284	99.7915
ATHO_G_3	13	31/01/2024	4.07812	0.0901421	12.1394	75.6089	0.0459	0.0363	2.65757	1.72805	0.2884	0.120768	2.91867	99.7123
ATHO_G_4	14	31/01/2024	4.11743	0.0950062	12.4213	75.6592	0.0199	0.0418	2.69753	1.66914	0.232421	0.0979835	3.20243	100.254
ATHO_G_5	15	31/01/2024	3.99951	0.135058	12.3609	75.5586	0	0.0396	2.63759	1.70841	0.232826	0.130883	3.23284	100.036
ATHO_G_6	122	31/01/2024	4.19604	0.0818627	12.3408	75.9508	0.0449	0.0319	2.68754	1.74769	0.222905	0.10299	3.07069	100.478
ATHO_G_7	123	31/01/2024	3.91107	0.0974901	12.3005	75.6089	0.0133	0.0418	2.6176	1.71823	0.247605	0.0937944	3.18217	99.8324
ATHO_G_8	124	31/01/2024	3.9602	0.113531	12.2502	76.2123	0.0245	0.0451	2.65757	1.67896	0.194359	0.0966553	3.12136	100.355
ATHO_G_9	256	31/01/2024	4.16656	0.0957307	12.22	75.6491	0.0033	0.0253	2.68754	1.70841	0.280201	0.111266	3.29364	100.241
ATHO_G_10	257	31/01/2024	4.17639	0.10401	12.4112	75.9207	0.0526	0.0308	2.66756	1.62005	0.242645	0.0895032	3.13149	100.447
ATHO_G_11	258	31/01/2024	4.22552	0.102147	12.4313	76.0212	0.0509	0.0176	2.68754	1.63968	0.213997	0.0875619	3.2227	100.7
ATHO_G_12	365	31/01/2024	4.03881	0.0686156	11.8073	75.1262	0.0449	0.0253	2.71751	1.72805	0.246391	0.122505	3.15176	99.0773
ATHO_G_13	366	31/01/2024	3.74401	0.0664423	12.23	75.619	0	0.0176	2.73749	1.65932	0.275544	0.120564	3.13149	99.6015
ATHO_G_14	367	31/01/2024	3.97003	0.104114	12.3106	75.5687	0.053	0.0297	2.71751	1.66914	0.302168	0.114127	3.08082	99.9198
ATHO_G_15	474	01/02/2024	4.08795	0.0717204	12.22	75.5687	0	0.0275	2.60761	1.68877	0.230295	0.108201	3.26324	99.8739
ATHO_G_16	475	01/02/2024	3.98968	0.0995599	12.3307	75.9609	0.0568	0.032	2.69753	1.71823	0.314214	0.0983922	3.25311	100.551
ATHO_G_17	476	01/02/2024	4.01916	0.0980075	12.2401	75.7195	0.0018	0.0232	2.69753	1.69859	0.253983	0.116885	3.23284	100.102
ATHO_G_18	587	01/02/2024	3.87176	0.090556	12.5119	75.9106	0.0201	0.0396	2.60761	1.65932	0.243556	0.0973705	3.2227	100.275
ATHO_G_19	588	01/02/2024	4.07812	0.138473	12.1998	75.9911	0.0009	0.0451	2.60761	1.6495	0.266737	0.120053	3.1619	100.259
ATHO_G_20	589	01/02/2024	3.90124	0.0706855	12.381	75.8302	0.0217	0.0396	2.6176	1.71823	0.307938	0.107281	2.98961	99.9851
ATHO_G_21	590	01/02/2024	3.8128	0.0837255	12.3609	75.9207	0.0325	0.044	2.59762	1.73787	0.247099	0.132007	3.09096	100.06
ATHO_G_22	591	01/02/2024	3.85211	0.109288	12.3005	75.9207	0.0645	0.0253	2.57764	1.70841	0.232927	0.11617	3.20243	100.11
ATHO-G_1	11	13/08/2025	3.75824	0.0872	12.4956	76.1227	0.0018	0.0497	2.65526	1.66038	0.2005	0.0872	3.17367	100.365
ATHO-G_2	12	13/08/2025	3.73747	0.1148	12.3292	75.5862	0.0057	0.0406	2.67712	1.66038	0.2542	0.1148	3.17367	99.6581
ATHO-G_3	13	13/08/2025	3.60251	0.1235	12.4271	75.8544	0.0414	0.0367	2.64434	1.68039	0.21	0.1235	3.28379	100.046
ATHO-G_4	14	13/08/2025	3.90358	0.1161	12.2998	76.1922	0.005	0.0413	2.65526	1.64038	0.2355	0.1161	3.10358	100.297
ATHO-G_5	15	13/08/2025	3.58174	0.1462	12.3683	76.0432	0.0154	0.0295	2.76453	1.70039	0.2734	0.1462	3.15364	100.174
ATHO-G_6	58	13/08/2025	3.88282	0.0997	12.2116	75.8445	0.0223	0.0273	2.66619	1.71039	0.2261	0.0997	3.22372	100.036
ATHO-G_8	128	13/08/2025	3.76862	0.0899	12.3879	75.8147	0.0778	0.0443	2.72082	1.70039	0.2716	0.0899	3.2037	100.155
ATHO-G_9	171	13/08/2025	3.78938	0.0833	12.2998	75.3378	0.0144	0.0358	2.72082	1.7204	0.2568	0.0833	3.30382	99.6241
ATHO-G_10	214	13/08/2025	3.68556	0.1239	12.3194	76.2121	0	0.0223	2.7099	1.7304	0.2346	0.1239	3.19369	100.355
ATHO-G_1	7	10/11/2021	4.14	0.115728	12.4327	75.9974	0.000294352	0.0187	2.6	1.64	0.2345	0.1096	3.25829	100.547
ATHO-G_2	8	10/11/2021	3.87	0.10895	12.4631	75.9155	0	0.0318	2.64	1.65	0.2542	0.0797	3.17554	100.189
ATHO-G_3	9	10/11/2021	4.15	0.0587366	12.4124	75.6083	0.0448887	0.043	2.63	1.66	0.2668	0.113	3.17554	100.163
ATHO-G_4	51	10/11/2021	3.91	0.100017	12.4327	75.6697	0.0160422	0.0348	2.59	1.69	0.2442	0.1039	3.31	100.101
ATHO-G_5	88	10/11/2021	3.93	0.0771174	12.4327	75.8131	0.0656405	0.0473	2.67	1.64	0.2474	0.1168	3.25829	100.298
ATHO-G_6	122	10/11/2021	4.02	0.145096	12.2603	75.9667	0.0855092	0.0293	2.66	1.7	0.2802	0.1079	3.1445	100.4
ATHO-G_7	165	10/11/2021	3.86	0.10207	12.2603	75.5878	0.0613724	0.0249	2.61	1.7	0.2707	0.0631	3.13416	99.6744
ATHO-G_8	198	10/11/2021	4.13	0.0750637	12.4226	76.0793	0.0169252	0.0199	2.57	1.69	0.2492	0.1234	3.15485	100.531
ATHO-G_9	241	10/11/2021	3.97	0.0693133	12.3009	76.233	0.0419451	0.0218	2.56	1.71	0.231	0.122	3.13416	100.394
ATHO-G_10	274	10/11/2021	3.95	0.109361	12.382	76.0896	0	0.0459	2.67	1.72	0.2441	0.1026	3.17554	100.489
ATHO-G_11	307	10/11/2021	3.76	0.0828679	12.2197	76.0281	0	0.0347	2.68	1.68	0.2667	0.0642	3.32035	100.137
ATHO-G_12	340	10/11/2021	3.84	0.125893	12.1893	75.6492	0.0666707	0.0434	2.6	1.73	0.2371	0.1058	3.18588	99.7733
ATHO-G_13	377	10/11/2021	3.85	0.0865646	12.1792	75.7004	0.0650518	0.0428	2.59	1.71	0.2224	0.0902	3.26863	99.8053
ATHO-G_14	378	10/11/2021	3.94	0.071367	12.2907	75.8233	0.0157478	0.0242	2.59	1.74	0.2589	0.1158	3.20657	100.077
ATHO-G_15	379	10/11/2021	3.92	0.092007	12.2704	75.5059	0.0334089	0.0421	2.65	1.71	0.2639	0.1046	3.19622	99.7885
ATHO_1	11	13/08/2022	4.05	0.109071	12.24	75.3347	0.0372893	0.0345	2.64628	1.62	0.2815	0.1566	3.10957	99.6195
ATHO_2	12	13/08/2022	3.8	0.0777914	12.19	75.7294	0	0.0191	2.63606	1.68	0.261	0.0586	3.22062	99.6726
ATHO_3	13	13/08/2022	4.06	0.0384895	12.23	75.9014	0.0416284	0.0275	2.70758	1.71	0.2766	0.112	3.22062	100.326
ATHO_4	14	13/08/2022	4.06	0.124304	12.17	74.7983	0.0218312	0.0311	2.61562	1.6	0.2674	0.1499	3.06918	98.9077
ATHO_5	15	13/08/2022	3.89	0.064183	12.23	76.1949	0	0.0241	2.70758	1.71	0.237	0.1422	3.08937	100.289
ATHO_6	92	13/08/2022	3.8	0.0967823	12.41	75.4663	0.0151869	0.0169	2.64628	1.73	0.2657	0.0906	3.14995	99.6876
ATHO_7	173	13/08/2022	3.83	0.0774868	12.37	75.9419	0	0.0415	2.68714	1.68	0.2812	0.094	3.17014	100.173
ATHO_8	298	13/08/2022	4.03	0.120953	12.19	75.6079	0.0378317	0.0176	2.65649	1.67	0.2516	0.0811	3.10957	99.7731
ATHO_9	382	13/08/2022	4.24	0.155888	12.31	75.9925	0.00515271	0.0406	2.56454	1.68	0.2516	0.1113	3.05909	100.411
ATHO_10	489	13/08/2022	4.15	0.122171	12.15	75.5472	0.0659004	0.0375	2.66671	1.69	0.2868	0.0963	2.95813	99.7707
ATHO_11	653	13/08/2022	4.25	0.098001	12.34	75.7901	0	0.0212	2.70758	1.72	0.207	0.0889	3.21053	100.433
ATHO_12	654	13/08/2022	4.26	0.1175	12.29	75.5169	0.0258991	0.0127	2.70758	1.7	0.2294	0.0802	3.16005	100.1
ATHO_13	655	13/08/2022	4.03	0.0999305	12.26	75.2537	0.0272551	0.024	2.69736	1.7	0.2549	0.1529	3.22062	99.7207
GOR132-G
GOR132-G_1	6	2025-08-07	0.809258	22.7172	11.0204	45.5336	0.0235	0	0.0252027	8.49851	0.3656	0.147793	10.27	99.4111
GOR132-G_2	7	2025-08-07	0.773219	23.2404	10.9226	45.4437	0.0096	0.0019	0.0162017	8.68893	0.3026	0.157528	10.02	99.5767
GOR132-G_3	8	2025-08-07	0.740736	23.0625	11.0889	45.7732	0.0171	0	0.0230848	8.48849	0.3349	0.169542	10.31	100.008
GOR132-G_4	9	2025-08-07	0.733622	23.0311	11.04	45.5236	0.0526	0	0.0453225	8.49851	0.3152	0.180831	10.15	99.5708
GOR132-G_5	10	2025-08-07	0.984871	22.78	11.04	45.5635	0.0191	0.0069	0.0421457	8.46845	0.3364	0.175446	10.21	99.6268
GOR132-G_6	80	2025-08-08	0.787166	23.0207	10.9813	45.3339	0	0	0.00730666	8.43838	0.3821	0.12884	9.86	98.9397
GOR132-G_10	266	2025-08-08	0.911855	22.9265	11.0106	45.5036	0.0135	0.0025	0.0404514	8.40832	0.2384	0.157839	9.93	99.1436
GOR132-G_11	267	2025-08-08	0.821615	23.1567	10.9911	45.3439	0.0348	0	0.0538998	8.41834	0.3287	0.178449	10	99.3275
GOR132-G_12	268	2025-08-08	0.791379	22.9893	10.9617	45.3638	0.0073	0	0.0285913	8.4484	0.3365	0.166642	10.12	99.2137
GOR132-G_13	269	2025-08-08	0.744199	23.0207	11.0302	45.5136	0.0249	0.0057	0.00868327	8.4484	0.2718	0.13785	10.17	99.376
GOR132-G_14	270	2025-08-08	0.841554	23.0625	10.9813	45.4038	0.0454	0.005	0.0288031	8.5386	0.3399	0.188599	10.07	99.5055
GOR132-G_15	271	2025-08-08	0.846141	23.1986	11.0595	45.4038	0.0495	0	0.0207551	8.48849	0.2971	0.156182	10.05	99.57
GOR132-G_1	6	11/06/2015	0.7532	22.1456	10.9848	45.3678	0.0507	0.007	0.0594	8.4512	0.2194	0.1183	10.0117	98.1691
GOR132-G_2	37	11/06/2015	0.8432	22.4619	10.8012	45.6427	0.0737	0.006	0.0227	8.6419	0.3141	0.1978	10.2198	99.225
GOR132-G_3	70	11/06/2015	0.7176	22.1312	11.0742	45.7747	0.0297	0	0.0439	8.3686	0.2538	0.169	10.2229	98.7856
GOR132-G_4	103	11/06/2015	0.8214	22.3927	10.7689	45.6558	0	0	0.0317	8.4006	0.3063	0.1408	10.3321	98.8503
GOR132-G_5	137	11/06/2015	0.7499	22.1158	10.9514	45.4262	0.0111	0.0219	0.0199	8.3144	0.2513	0.184	10.1295	98.1754
GOR132-G_6	170	11/06/2015	0.8782	22.0376	10.8352	45.5942	0.0566	0.0189	0.0142	8.3495	0.2822	0.1058	9.982	98.1544
GOR132-G_7	203	11/06/2015	0.6927	22.0901	10.998	45.692	0.0531	0.0209	0.005	8.5842	0.3308	0.1508	10.1838	98.8014
GOR132-G_8	236	11/06/2015	0.8407	21.9592	10.9656	45.1883	0	0.002	0.0404	8.4955	0.2806	0.1201	10.4451	98.3375
GOR132-G_9	270	11/06/2015	0.9372	22.1156	10.9962	45.4247	0.0141	0	0.0407	8.4976	0.3519	0.0658	10.2264	98.6702
GOR132-G_10	303	11/06/2015	0.7031	22.2686	10.8099	45.4045	0.0111	0	0.0365	8.4944	0.3459	0.1395	10.6311	98.8446
GOR132-G_11	336	11/06/2015	0.8951	21.9675	10.9284	45.2047	0.0191	0	0.033	8.5709	0.2748	0.1542	10.3177	98.3654
GOR132-G_12	371	11/06/2015	0.8718	22.4895	10.9725	45.6247	0.1319	0	0.0655	8.3565	0.3076	0.1852	10.2891	99.2943
GOR132-G_13	387	11/06/2015	0.7739	22.1601	10.8757	45.1853	0.0436	0	0.0419	8.4227	0.3089	0.1883	10.2699	98.2703
GOR132-G_14	421	11/06/2015	0.7798	22.0507	10.9872	45.5206	0.0482	0	0.0268	8.4253	0.33	0.1504	10.2643	98.5833
GOR132-G_15	454	11/06/2015	0.9213	21.965	10.9597	45.2163	0.1089	0.016	0.0214	8.3557	0.3378	0.1398	9.9884	98.0303
GOR132-G_16	488	11/06/2015	0.9647	21.8848	10.9546	45.6793	0.1023	0	0.0195	8.6085	0.3031	0.1874	10.2252	98.9294
GOR132-G_18	528	11/06/2015	0.8897	21.9636	10.8848	45.7615	0.053	0	0.0076	8.4809	0.2863	0.1999	10.3508	98.8781
GOR132-G_19	561	11/06/2015	0.8312	22.2627	10.8194	45.6732	0.0528	0.011	0.0421	8.5806	0.2902	0.1523	10.3344	99.0499
GOR132-G_20	577	11/06/2015	0.7394	22.2469	10.8924	45.3874	0.0185	0	0.0474	8.546	0.3319	0.2127	10.3548	98.7774
GOR132-G_21	610	11/06/2015	0.8873	22.0701	10.9126	45.77	0.0448	0	0.0154	8.4252	0.2757	0.1239	10.2385	98.7635
GOR132-G_22	3	11/06/2015	0.8102	22.271	10.8686	45.873	0.0423	0	0.0281	8.555	0.2974	0.2153	10.2275	99.1884
GOR132-G_1	2	14/09/2025	0.7219	22.2971	10.817	45.5667	0.0462	0	0.0358	8.3611	0.311	0.1681	10.4751	98.8
GOR132-G_2	5	14/09/2025	0.7061	22.5854	10.966	46.0933	0.05	0	0.0675	8.2418	0.3008	0.197	10.5015	99.7094
GOR132-G_3	38	14/09/2025	0.6953	21.9929	10.8251	45.4377	0.0277	0.006	0.0272	8.3072	0.2978	0.0926	10.5726	98.2821
GOR132-G_4	60	14/09/2025	0.6944	22.0067	10.9659	45.8778	0.0676	0.0098	0.0506	8.3009	0.2869	0.1636	10.5959	99.0201
GOR132-G_5	94	14/09/2025	0.8567	22.4247	10.8544	45.6295	0.0771	0.0119	0.0325	8.1112	0.3281	0.1501	10.6454	99.1216
GOR132-G_6	112	14/09/2025	0.8715	22.1722	11.013	45.8944	0.0579	0.0091	0.0474	8.2332	0.3435	0.1401	10.3516	99.1339
GOR132-G_7	142	14/09/2025	0.7754	21.9064	10.7759	45.3131	0.0225	0	0.0286	8.313	0.2771	0.0597	10.4453	97.917
GOR132-G_8	175	14/09/2025	0.8863	22.066	10.889	45.3326	0.0245	0.0074	0.0296	8.4085	0.2921	0.1567	10.4787	98.5714
GOR132-G_9	203	14/09/2025	0.7978	21.8965	10.9179	45.7307	0.0628	0.0015	0	8.2588	0.2559	0.1073	10.2667	98.2959
GOR132-G_10	237	14/09/2025	0.8217	22.3318	10.9938	45.8397	0.0097	0	0.0216	8.3781	0.2892	0.1525	10.4211	99.2592
GOR132-G_11	266	14/09/2025	0.8869	22.2651	11.0456	46.1255	0.0368	0.0037	0.0181	8.3075	0.3598	0.1947	10.1198	99.3635
GOR132-G_12	270	14/09/2025	0.831	22.0073	10.856	45.4605	0.0655	0.023	0.02	8.3615	0.2768	0.151	10.1256	98.1782
GOR132-G_1	3	04/01/2018	0.7636	21.5524	11.0272	46.2959	0.0263	0	0.0331	8.339	0.2604	0.137	9.5543	97.9892
GOR132-G_2	4	04/01/2018	0.7251	21.6897	10.9505	46.4135	0.0218	0	0.0465	8.4525	0.314	0.1839	9.9256	98.7231
GOR132-G_3	33	04/01/2018	0.8055	21.8603	10.9773	45.8774	0.0554	0	0.0291	8.4299	0.2796	0.1981	9.824	98.3366
GOR132-G_4	68	04/01/2018	0.7529	22.2041	10.7567	45.6577	0.0398	0.0115	0.0249	8.1728	0.2962	0.1522	9.9162	97.985
GOR132-G_5	106	04/01/2018	0.8246	22.0076	10.9671	45.6735	0.0375	0	0.0521	8.3495	0.2937	0.2418	9.9978	98.4452
GOR132-G_6	127	04/01/2018	0.8835	21.88	10.83	45.7714	0.0199	0	0.0565	8.3282	0.2678	0.1898	10.3748	98.6019
GOR132-G_1	5	10/01/2018	0.8282	22.1418	11.0444	46.1849	0.084	0.0065	0.0277	8.3678	0.3072	0.2354	10.1456	99.3735
GOR132-G_2	6	10/01/2018	0.8262	22.3391	10.9742	46.2969	0.0389	0.0029	0.0466	8.4725	0.3281	0.0893	9.8629	99.2776
GOR132-G_3	39	10/01/2018	0.8475	22.3136	11.101	46.2175	0.0396	0.008	0.0148	8.537	0.2513	0.2388	10.0194	99.5885
GOR132-G_4	72	10/01/2018	0.8129	22.1716	11.061	46.0084	0.0353	0.0036	0.0426	8.5098	0.3236	0.1323	10.3312	99.4323
GOR132-G_5	105	10/01/2018	0.7219	22.2428	10.9756	46.5734	0.0333	0.0007	0.0394	8.4609	0.3253	0.1842	10.2191	99.7766
GOR132-G_6	129	10/01/2018	0.7231	22.4297	10.6857	46.0912	0.0613	0	0.0363	8.5049	0.3252	0.2113	9.567	98.6357
GOR132-G_7	160	10/01/2018	0.7417	22.1783	10.6763	46.1401	0.0467	0.0007	0.0234	8.5539	0.2774	0.1406	10.1307	98.9098
GOR132-G_8	198	10/01/2018	0.9597	22.2066	10.9584	46.1066	0.0444	0	0.0598	8.2339	0.293	0.1872	10.0128	99.0624
GOR132-G_9	221	10/01/2018	0.7609	22.2795	10.9323	45.9948	0.0575	0.005	0.0343	8.4015	0.3567	0.1566	9.6022	98.5813
GOR132-G_11	241	10/01/2018	0.7694	22.455	10.9078	46.0326	0.0381	0	0.0537	8.5379	0.3264	0.1793	9.9729	99.2731
GOR132-G_10	242	10/01/2018	0.7777	22.2683	10.6241	46.2429	0.058	0.013	0.0195	8.3446	0.3237	0.1175	10.3125	99.1018
GOR132_12	3	23/04/2018	0.7695	21.9748	10.9961	45.6197	0.0497	0	0.0435	8.2819	0.2602	0.23	10.2973	98.5227
GOR132_2	6	23/04/2018	0.7808	22.1627	11.0814	45.681	0.0226	0	0	8.3617	0.2501	0.1384	10.3856	98.8643
GOR132_3	36	23/04/2018	0.7813	21.8689	11.0239	45.6845	0.053	0	0.043	8.3821	0.3639	0.1219	9.8863	98.2088
GOR132_4	66	23/04/2018	0.8084	22.0988	10.9351	44.8897	0	0.0165	0.0378	8.5624	0.29	0.1518	10.0885	97.879
GOR132_5	99	23/04/2018	0.823	22.2762	10.9862	45.47	0.1006	0	0.0211	8.4131	0.3042	0.0741	10.2889	98.7574
GOR132_6	132	23/04/2018	0.7526	22.0958	11.1293	45.2201	0.0285	0.0037	0.0274	8.4379	0.2119	0.1491	10.1731	98.2294
GOR132-G_1	3	18/05/2018	0.7892	21.9925	11.1484	45.2885	0.0336	0.0102	0.0228	8.4779	0.2724	0.0464	10.4008	98.4827
GOR132-G_10	257	18/05/2018	0.7889	22.2348	10.6815	46.1096	0.0664	0.0029	0.0309	8.4948	0.3162	0.162	10.5029	99.3909
GOR132-G_11	340	18/05/2018	0.8929	22.1508	10.834	46.0541	0.0429	0.0073	0.0201	8.4767	0.3135	0.1263	9.9092	98.8278
GOR132-G_12	341	18/05/2018	0.8197	22.1649	10.8765	46.0567	0.0556	0.016	0.0419	8.3386	0.3023	0.1394	10.285	99.0966
GOR132-G_2	4	18/05/2018	0.8216	22.2944	11.0637	45.4284	0.0292	0.0073	0.0076	8.4293	0.2831	0.1146	10.0074	98.4866
GOR132-G_3	56	18/05/2018	0.861	22.2237	10.8229	45.6961	0.0302	0	0.0083	8.5164	0.3564	0.1786	10.134	98.8276
GOR132-G_4	83	18/05/2018	0.8189	21.8974	10.8379	45.7362	0.0404	0.0043	0.0088	8.5023	0.2316	0.154	10.1582	98.39
GOR132-G_5	114	18/05/2018	0.8845	22.0761	10.9573	45.6438	0.0281	0.0138	0.0263	8.3871	0.3086	0.1336	9.8989	98.3581
GOR132-G_6	155	18/05/2018	0.842	22.446	10.9076	45.4969	0.0626	0	0.053	8.4995	0.319	0.1003	10.0509	98.7778
GOR132-G_7	200	18/05/2018	0.8084	22.1036	11.0318	45.6364	0.0077	0	0.0355	8.2625	0.2964	0.1341	10.3608	98.6772
GOR132-G_8	177	18/05/2018	0.9009	22.1771	10.9506	45.7325	0.0241	0.0203	0.0344	8.4082	0.2801	0.1537	10.4954	99.1773
GOR132-G_9	258	18/05/2018	0.9047	22.1953	10.9278	45.846	0.0626	0.0138	0.0412	8.4287	0.2534	0.1168	10.1972	98.9875
GOR132_1	6	12/08/2022	0.7191	22.4641	10.99	45.8951	0.0428488	0	0.0364757	8.62	0.3178	0.1829	10.1667	99.4349
GOR132_2	7	12/08/2022	0.7035	22.2508	10.74	44.9438	0.0273907	0	0.0246236	8.52	0.2968	0.1699	9.95465	97.6314
GOR132_3	8	12/08/2022	0.8705	22.3016	10.86	45.3992	0.108207	0	0.0291193	8.49	0.3326	0.1599	10.0152	98.5663
GOR132_4	9	12/08/2022	0.8322	22.7484	11.13	45.5813	0.0397301	0.0014	0.0370887	8.67	0.3148	0.1521	10.2171	99.7242
GOR132_5	10	12/08/2022	0.7745	22.5859	11.13	45.8546	0.00311874	0.0083	0.0258497	8.47	0.2824	0.1507	10.2373	99.5227
GOR132_6	91	13/08/2022'	0.7311	22.4336	10.97	45.3587	0.0382385	0.0055	0.0272801	8.62	0.3164	0.1651	10.0354	98.7013
GOR132_7	172	13/08/2022'	0.7087	22.4031	11.05	45.6117	0	0	0.0291193	8.55	0.284	0.1462	10.3181	99.1009
GOR132_8	297	13/08/2022'	0.7697	22.2609	10.88	45.7028	0.00298315	0	0.028404	8.64	0.2694	0.1408	10.0758	98.7708
GOR132_9	381	13/08/2022'	0.8865	22.2711	11.14	45.3992	0.0332214	0	0.0311627	8.54	0.3358	0.1196	10.1364	98.8929
GOR132_10	488	14/08/2022'	0.8438	22.5758	11.05	45.5611	0	0.0236	0.0348409	8.55	0.2632	0.1653	10.0152	99.0828
GOR132_11	650	14/08/2022'	0.8751	21.9766	10.92	45.6016	0.0527474	0	0.0243171	8.57	0.2916	0.1565	10.2373	98.7058
GOR132_12	651	14/08/2022'	0.8297	22.3625	10.94	45.3688	0	0	0.0460799	8.53	0.3207	0.1675	9.98493	98.5502
GOR132_13	652	14/08/2022'	0.8488	22.5656	10.91	45.8647	0.0734939	0.0076	0.00265649	8.48	0.294	0.0876	10.3282	99.4627
GOR132-G_1	11	27/04/2023	0.734714	22.57	11.005	45.6808	0.0504	0.0013	0.0449261	8.47626	0.3122	0.1642	10.2827	99.3225
GOR132-G_2	12	27/04/2023	0.754654	22.4972	11.0955	45.4062	0.0548	0.0117	0.0234795	8.52696	0.2673	0.1886	10.2827	99.109
GOR132-G_3	13	27/04/2023	0.917023	22.6428	10.9447	45.4672	0.006	0.0078	0.0531591	8.4864	0.2871	0.1643	10.2623	99.2388
GOR132-G_4	14	27/04/2023	0.863448	22.5388	11.1558	45.457	0.0286	0	0.0298829	8.51682	0.3193	0.16	10.3846	99.4543
GOR132-G_5	15	27/04/2023	0.876705	22.5076	10.995	45.5994	0.0179	0	0.0305944	8.47626	0.2896	0.1116	10.1808	99.0854
GOR132-G_6	127	28/04/2023	0.808448	22.7989	10.9749	45.5282	0.0176	0.0096	0.0373029	8.46612	0.294	0.1225	10.3744	99.4319
GOR132-G_7	128	28/04/2023	0.891714	22.7364	10.995	45.5181	0	0.0006	0.0382176	8.55738	0.329	0.1281	10.4661	99.6606
GOR132-G_8	129	28/04/2023	0.788727	22.5908	10.9447	45.5181	0.019	0.0019	0.0265287	8.51682	0.3038	0.157	10.2317	99.0991
GOR132-G_9	247	28/04/2023	0.805052	22.4244	10.6331	45.5181	0.0313	0.0058	0.0200236	8.50668	0.3144	0.1493	10.3031	98.7112
GOR132-G_10	248	28/04/2023	0.847342	22.2892	10.8643	45.752	0.0154	0	0.0291714	8.38501	0.2812	0.1192	10.3744	98.9572
GOR132-G_11	249	28/04/2023	0.799793	22.3412	11.0352	45.274	0.0493	0	0.0135185	8.40529	0.2692	0.1905	10.3642	98.7422
GOR132-G_12	250	28/04/2023	0.783578	22.4348	10.9648	45.5486	0.0292	0.0013	0.0151448	8.44585	0.3135	0.1745	10.2827	98.9939
GOR132-G_13	350	28/04/2023	0.744574	22.4764	10.8643	45.6706	0.0127	0.0045	0.0364897	8.35459	0.3134	0.2048	10.2113	98.8937
GOR132-G_14	351	28/04/2023	0.738877	22.3516	10.9749	45.6706	0.0305	0	0.0347618	8.37487	0.2816	0.1429	10.0279	98.6285
GOR132-G_15	352	28/04/2023	0.772403	22.3828	10.5427	45.6096	0.0333	0.0019	0.0287649	8.46612	0.2892	0.173	10.1604	98.4602
GOR132-G_16	454	29/04/2023	0.685412	22.2372	10.9347	45.7113	0.0423	0	0.018194	8.36473	0.2904	0.1652	10.2623	98.7117
GOR132-G_17	455	29/04/2023	0.815022	22.2892	10.8944	45.7621	0	0.0172	0.0383193	8.42557	0.3106	0.1536	10.3846	99.0907
GOR132-G_18	456	29/04/2023	0.836715	22.1436	10.6231	45.6401	0.0369	0.0032	0.0428932	8.46612	0.2731	0.177	10.1196	98.3623
GOR132-G_19	537	29/04/2023	0.860599	22.1124	10.9347	45.6808	0.0137	0.0019	0.01423	8.55738	0.2845	0.1411	10.1706	98.7718
GOR132-G_20	538	29/04/2023	0.781277	22.1436	10.9045	45.5079	0.0285	0	0.0278501	8.49654	0.3331	0.1559	10.3336	98.7128
GOR132-G_21	539	29/04/2023	0.700312	22.154	11.0452	45.813	0.0116	0	0.0370996	8.51682	0.3383	0.153	9.99733	98.7666
GOR132-G_22	540	29/04/2023	0.715103	22.2268	10.9648	45.5791	0.0739	0.0082	0.0272402	8.39515	0.2806	0.1364	10.1604	98.5677
GOR132-G_23	541	29/04/2023	0.824225	22.31	11.005	45.7825	0.0199	0	0.0296797	8.43571	0.3474	0.1625	10.191	99.1078
GOR132_G_1	6	31/01/2024	0.876157	23.2444	11.0926	45.3975	0.0249	0.0054	0.0164849	8.38496	0.287591	0.166541	10.2255	99.7221
GOR132_G_2	7	31/01/2024	0.910355	23.3583	11.2234	45.5182	0.0118	0	0.025077	8.39478	0.264713	0.149274	10.0228	99.8787
GOR132_G_3	8	31/01/2024	0.927257	23.3065	10.9617	45.478	0.0477	0.015	0.0518525	8.44387	0.329499	0.129759	10.1343	99.8255
GOR132_G_4	9	31/01/2024	1.00194	23.4411	11.0121	45.6791	0.0235	0	0.015286	8.4046	0.297511	0.158981	10.1748	100.209
GOR132_G_5	10	31/01/2024	0.860041	23.3479	10.9517	45.6892	0.009	0.0075	0.0514529	8.52242	0.312493	0.190245	10.114	100.056
GOR132_G_6	119	31/01/2024	0.853064	23.2858	10.9517	45.307	0.0164	0.0118	0.0441596	8.65988	0.34934	0.153463	10.2458	99.8784
GOR132_G_7	120	31/01/2024	0.872423	23.0685	11.0121	45.7093	0.0102	0.014	0.04376	8.50278	0.289413	0.135992	10.1343	99.7927
GOR132_G_8	121	31/01/2024	0.786439	23.172	10.8812	44.4522	0.0123	0	0.0406628	8.50278	0.306014	0.150092	10.4788	98.7825
GOR132_G_9	253	31/01/2024	0.813757	23.141	11.0221	45.5785	0.0028	0	0.0128882	8.60097	0.300244	0.117498	10.0532	99.643
GOR132_G_10	254	31/01/2024	0.67628	23.4307	10.8309	45.83	0.0078	0.0043	0.0273749	8.5126	0.321705	0.128227	10.5397	100.31
GOR132_G_11	255	31/01/2024	0.80511	23.3686	11.0926	45.7797	0.0339	0.014	0.0293731	8.49296	0.252161	0.209147	10.3268	100.404
GOR132_G_12	362	31/01/2024	0.755976	23.203	11.0725	45.307	0.0161	0.0097	0.0400633	8.63042	0.32626	0.155098	10.0329	99.5491
GOR132_G_13	363	31/01/2024	0.676477	23.1099	11.0221	45.5584	0.0395	0.0064	0.0395638	8.55187	0.353895	0.150092	10.185	99.6932
GOR132_G_14	364	31/01/2024	0.817786	23.2858	11.1328	45.4176	0.054	0.0172	0.0373658	8.57151	0.304293	0.157346	10.1951	99.9909
GOR132_G_15	471	01/02/2024	0.867018	23.0789	11.1328	45.1159	0.0231	0.0129	0.0225793	8.68933	0.330005	0.154689	10.1546	99.5818
GOR132_G_16	472	01/02/2024	0.751554	23.3893	10.8107	45.6791	0.0406	0.0043	0.0302723	8.58133	0.324742	0.146924	10.266	100.025
GOR132_G_17	473	01/02/2024	0.810809	23.0892	11.0221	45.4076	0.0159	0	0.036067	8.61079	0.313404	0.160309	10.1039	99.5701
GOR132_G_18	582	01/02/2024	0.753617	23.203	10.9416	45.478	0.0452	0.0236	0.0148864	8.60097	0.274633	0.130883	10.0937	99.5602
GOR132_G_19	583	01/02/2024	0.755583	23.1203	10.8913	45.3674	0.0701	0.0086	0.0253768	8.65006	0.299637	0.140692	10.0228	99.3517
GOR132_G_20	584	01/02/2024	0.787421	23.203	10.9718	45.4378	0.0294	0.0043	0.0201815	8.5126	0.30399	0.155507	10.1748	99.6008
GOR132_G_21	585	01/02/2024	0.75234	23.0892	10.9617	45.6087	0.0978	0	0.0345684	8.55187	0.287996	0.14437	10.1343	99.6629
GOR132_G_22	586	01/02/2024	0.833214	23.203	10.9315	45.6389	0.0215	0	0.0162851	8.70897	0.277265	0.166644	10.114	99.9114
GOR132-G_1	6	13/08/2025	0.944023	22.3302	10.9973	45.463	0.0427	0	0.0250228	8.52197	0.314	0.1386	10.2619	99.0387
GOR132-G_2	7	13/08/2025	0.822763	22.3505	10.8602	45.5524	0.0673	0.0096	0.0383538	8.42194	0.3072	0.1126	10.402	98.9449
GOR132-G_3	8	13/08/2025	0.907168	22.401	11.0071	45.6418	0.0241	0.0083	0.0233838	8.42194	0.3127	0.1713	10.2118	99.1306
GOR132-G_4	9	13/08/2025	0.857957	22.3909	10.9875	45.5524	0.0076	0.0076	0.0228374	8.43195	0.3282	0.1606	10.2919	99.0395
GOR132-G_5	10	13/08/2025	0.838751	22.4212	10.9288	45.1252	0.0003	0.0102	0.0438173	8.38193	0.2769	0.138	10.2819	98.447
GOR132-G_6	57	13/08/2025	0.853909	22.4212	10.9777	45.3537	0.055	0.007	0.0297215	8.50196	0.2597	0.153	10.1617	98.7747
GOR132-G_7	93	13/08/2025	0.935614	22.3505	11.0169	45.4431	0	0.0134	0.0111455	8.38193	0.2974	0.1502	10.4421	99.0423
GOR132-G_8	127	13/08/2025	0.809786	22.4313	10.8896	45.2841	0.0288	0.0229	0.017811	8.47196	0.3168	0.1409	10.1217	98.5357
GOR132-G_9	170	13/08/2025	0.858996	22.492	11.0169	45.0358	0.0921	0.014	0	8.51196	0.2989	0.1335	10.3119	98.7661
GOR132-G_10	213	13/08/2025	0.80283	22.4111	10.9092	45.0258	0.0521	0.0096	0.0229467	8.49196	0.3249	0.1739	10.2819	98.5063
GOR132-G_1	4	10/11/2025	0.77	22.4678	11.0028	45.2544	0.110971	0.0037	0.0082	8.67	0.2514	0.1728	10.3748	99.0868
GOR132-G_2	5	10/11/2025	0.8097	22.5294	10.7797	45.8381	0.0800637	0	0.016	8.58	0.2916	0.1164	10.3645	99.4054
GOR132-G_3	6	10/11/2025	0.8792	22.6629	11.0434	45.5513	0.0706445	0.0104	0.0373	8.59	0.2983	0.1597	10.2403	99.5435
GOR132-G_3	50	10/11/2025	0.7753	22.5397	11.1651	45.2851	0.0669651	0	0.0361	8.6	0.2911	0.1068	10.23	99.0961
GOR132-G_5	89	10/11/2025	0.7156	22.704	11.0028	45.5001	0.0747654	0	0.0306	8.6	0.309	0.1366	10.1369	99.2104
GOR132-G_6	121	10/11/2025	0.7424	22.7348	10.9927	45.0188	0.0447415	0.0006	0.0275	8.7	0.3216	0.1479	10.4265	99.1575
GOR132-G_7	164	10/11/2025	0.7491	22.3959	11.0333	45.4694	0.0654933	0	0.0369	8.57	0.2689	0.1652	10.292	99.0462
GOR132-G_8	196	10/11/2025	0.8457	22.0878	11.0434	45.4694	0.0412093	0.0012	0.0396	8.64	0.2588	0.1303	10.3231	98.8805
GOR132-G_10	240	10/11/2025	0.8764	22.6423	11.0738	45.4797	0	0	0.0254	8.74	0.32	0.1645	10.1369	99.459
GOR132-G_10	273	10/11/2025	0.7417	22.17	11.084	45.3568	0.0335561	0	0.0318	8.72	0.2819	0.1119	10.2817	98.8133
GOR132-G_11	306	10/11/2025	0.7486	22.0878	11.0434	45.623	0.0286993	0	0.03	8.74	0.3279	0.1482	10.1369	98.9145
GOR132-G_12	339	10/11/2025	0.7422	22.4062	10.8913	45.4694	0	0	0.0229	8.62	0.2626	0.1084	10.3127	98.8357
GOR132-G_13	374	10/11/2025	0.8207	22.0365	10.8203	45.4797	0.0412093	0	0.021	8.7	0.3094	0.1289	10.1576	98.5152
GOR132-G_14	375	10/11/2025	0.7723	22.1289	11.0333	45.2339	0.089483	0	0.0437	8.7	0.255	0.1957	10.2093	98.6615
GOR132-G_15	376	10/11/2025	0.8187	22.4062	11.084	45.2134	0.0441528	0.003	0.0395	8.76	0.2615	0.1573	10.2093	98.997
GOR132_1	6	12/10/2022	0.7191	22.4641	10.99	45.8951	0.0428488	0	0.0364757	8.62	0.3178	0.1829	10.1667	99.4349
GOR132_2	7	12/10/2022	0.7035	22.2508	10.74	44.9438	0.0273907	0	0.0246236	8.52	0.2968	0.1699	9.95465	97.6314
GOR132_3	8	12/10/2022	0.8705	22.3016	10.86	45.3992	0.108207	0	0.0291193	8.49	0.3326	0.1599	10.0152	98.5663
GOR132_4	9	12/10/2022	0.8322	22.7484	11.13	45.5813	0.0397301	0.0014	0.0370887	8.67	0.3148	0.1521	10.2171	99.7242
GOR132_5	10	12/10/2022	0.7745	22.5859	11.13	45.8546	0.00311874	0.0083	0.0258497	8.47	0.2824	0.1507	10.2373	99.5227
GOR132_6	91	13/10/2022	0.7311	22.4336	10.97	45.3587	0.0382385	0.0055	0.0272801	8.62	0.3164	0.1651	10.0354	98.7013
GOR132_7	172	13/10/2022	0.7087	22.4031	11.05	45.6117	0	0	0.0291193	8.55	0.284	0.1462	10.3181	99.1009
GOR132_8	297	13/10/2022	0.7697	22.2609	10.88	45.7028	0.00298315	0	0.028404	8.64	0.2694	0.1408	10.0758	98.7708
GOR132_9	381	13/10/2022	0.8865	22.2711	11.14	45.3992	0.0332214	0	0.0311627	8.54	0.3358	0.1196	10.1364	98.8929
GOR132_10	488	14/10/2022	0.8438	22.5758	11.05	45.5611	0	0.0236	0.0348409	8.55	0.2632	0.1653	10.0152	99.0828
GOR132_11	650	14/10/2022	0.8751	21.9766	10.92	45.6016	0.0527474	0	0.0243171	8.57	0.2916	0.1565	10.2373	98.7058
GOR132_12	651	14/10/2022	0.8297	22.3625	10.94	45.3688	0	0	0.0460799	8.53	0.3207	0.1675	9.98493	98.5502
GOR132_13	652	14/10/2022	0.8488	22.5656	10.91	45.8647	0.0734939	0.0076	0.00265649	8.48	0.294	0.0876	10.3282	99.4627
KL2G
KL2G-1	1	270819	2.15	7.38	13.1989	50.3652	0.2874	0	0.482764	10.95	2.66	0.1815	10.8943	98.5501
KL2G-2	2	270819	2.06	7.31	13.4248	50.4154	0.2225	0	0.496303	10.96	2.71	0.1603	10.6414	98.4007
KL2G-3	3	270819	2.34	7.31	13.3168	50.4556	0.2477	0.0118	0.458781	10.9	2.65	0.207	10.6212	98.5188
KL2G-4	4	270819	2.38	7.2	13.2087	50.0237	0.2206	0	0.496593	10.93	2.73	0.1914	10.6009	97.982
KL2G-5	5	270819	2.28	7.29	13.4935	50.6565	0.1623	0	0.493789	10.9	2.69	0.1891	10.7931	98.9484
KL2G-6	103	270819	2.36	7.33	13.3855	50.546	0.2153	0.0059	0.482861	10.93	2.76	0.1415	10.5402	98.6973
KL2G-7	104	270819	2.36	7.21	13.523	50.6766	0.1738	0.0007	0.46468	10.82	2.68	0.1601	10.6819	98.7507
KL2G-8	105	270819	2.14	7.39	13.3266	50.6364	0.2313	0.0044	0.459361	10.9	2.68	0.1635	10.8943	98.8259
KL2G-9	217	270819	2.27	7.36	13.523	50.3652	0.2381	0.0066	0.487116	10.9	2.68	0.1229	10.9347	98.8877
KL2G-10	218	270819	2.38	7.21	13.6016	50.757	0.226	0.0126	0.52928	10.89	2.61	0.1825	11.0157	99.4146
KL2G-11	219	270819	2.24	7.22	13.2578	50.7972	0.2246	0.0029	0.48905	10.99	2.64	0.1634	10.8943	98.9192
KL2G-12	220	270819	2.4	7.39	13.4051	50.2949	0.2607	0.0096	0.486342	10.97	2.65	0.183	11.046	99.0957

[truncated: 3 more sheets: Standards Traces RHUL, Standards Traces JAMSTEC, JAMSTEC vs RHUL]
